# Supplementary material for: A Machine Learning Framework Predicts the Clinical Severity of Hemophilia B Caused by Point-Mutations
Source: Front Bioinform. 2022 Jun 23;2:912112. doi: 10.3389/fbinf.2022.912112 (PMC9580853; doi:10.3389/fbinf.2022.912112)
Supplement: Supplementary file 1 [file DataSheet1.zip]

Archive with 11 entries (11 files):
- Supplementary Figure 1 - AF and FIX align.pdf
- Supplementary Figure 2 - Ramachandran_plot.pdf
- Supplementary Figure 3 - hbond_distances.pdf
- Supplementary Figure 4 - Confusion matrices.pdf
- Supplementary Material - Final.docx
- Supplementary Table 1 - Centralities - v2.xlsx
- Supplementary Table 2 - FIXa RIN - v2.xlsx
- Supplementary Table 3 - Interdomain residues.xlsx
- Supplementary Table 4 - ML measures.xlsx
- Supplementary Table 5 - Disambiguate.xlsx
- Supplementary Table 6 - Heatmap.xlsx
