# Supplementary material for: A Machine Learning Framework Predicts the Clinical Severity of Hemophilia B Caused by Point-Mutations
Source: Front Bioinform. 2022 Jun 23;2:912112. doi: 10.3389/fbinf.2022.912112 (PMC9580853; doi:10.3389/fbinf.2022.912112)
Supplement: Supplementary file 1 [file DataSheet1.zip › Supplementary Table 1 - Centralities - v2.xlsx]

## Sheet: Definitions
	This is the Supplementary Table 1 from the manuscript “A machine learning framework predicts the clinical severity of Hemophilia B caused by point-mutations” , by Tiago J. S. Lopes, Tatiane Nogueira, Ricardo Rios.
	Here you will find the measures derived from the FIXa structure (Rallapalli et al., 2013), as well as the measures calculated from the FIXa RIN.
FIXa measures	These are the measures calculated from the FIXa structure, as well as from the RIN.
Field	Meaning
AA_HGVS	This is the position of the amino acid in the protein – following the HGVS numbering, where 47 is the first amino acid of the mature protein form.
Residue	The amino acid.
psi	Torsion angle around the Cα-C (ψ)
phi	Torsion angle around the N-Cα (φ)
kdHydrophobicity	The hydrophobicity of the amino acid.
areaSES	The solvent-accessible surface area.
areaSAS	The solvent-excluded surface area.
ConsurfDB	The ConsurfDB conservation score of the amino acid at each specific position. Lower valued indicate higher conservation.
relSESA	The relative surface exposure of all amino acids from the customized FIXa structure. See the Methods section for the details.
dg	After converting the protein structure to a complex network, this indicated the number of neighbors each amino acid has.
bt	This is the betweenness centrality measure of the complex network.
cl	This is the closeness centrality measure of the complex network.
Burts	The Burt’s constraint value of the node in the complex network.
pr	The Page Rank value of the node in the network.
auth	The Authority score value of the node in the network.
Secondary_Structure	The secondary structure at which the residue is located, as predicted by STRIDE (Frishman and Argos, 1995).

## Sheet: FIXa measures
AA_HGVS	Residue	psi	phi	kdHydrophobicity	areaSES	areaSAS	ConsurfDB	relSESA	Buried	dg	bt	cl	Burts	pr	auth	Struct_1_letter	Secondary_Structure
47	TYR	-61.4154	NA	-1.3	155.673	220.321	-0.099	1.18938	No	2	0	0.0693184	0.72	0.00137173	3.23406e-07	C	Coil
48	ASN	150.999	-94.4559	-3.5	55.883	42.0681	-1.157	0.617212	No	5	0.0368466	0.0744196	0.342931	0.00274682	2.27891e-06	C	Coil
49	SER	-31.0139	-99.2794	-0.8	56.5334	72.4085	-0.581	0.818458	No	5	0.00351397	0.0693854	0.424489	0.00287118	4.21547e-07	C	Coil
50	GLY	88.1567	91.7168	-0.4	27.0595	34.7906	-0.024	0.573843	No	5	0.00347572	0.0694659	0.454849	0.00275973	4.48131e-07	T	Turn
51	LYS	-68.6456	-171.546	-3.9	87.2752	128.431	0.911	0.724263	No	6	8.81955e-05	0.0652016	0.4345	0.003271	2.48477e-07	T	Turn
52	LEU	-23.9883	-126.484	3.8	95.3252	149.615	0.735	0.900637	No	4	5.18718e-06	0.0651661	0.536282	0.00229042	1.55464e-07	T	Turn
53	GLU	-40.7503	-56.9898	-3.5	73.6102	77.6798	-1.265	0.717658	No	5	3.69654e-05	0.0651898	0.46757	0.00277661	2.21026e-07	T	Turn
54	GLU	-47.5173	-73.8232	-3.5	64.3233	69.853	-1.205	0.627116	No	7	0.00973371	0.0696411	0.348407	0.00372718	5.71965e-07	T	Turn
55	PHE	48.7195	-82.4865	2.8	102.512	151.789	1.164	0.821973	No	4	0.000451258	0.0687739	0.483675	0.00228588	2.56666e-07	T	Turn
56	VAL	-167.691	-121.271	4.2	77.5066	98.1577	-0.08	0.858665	No	4	0.00694284	0.0735656	0.369502	0.00219541	1.16728e-06	C	Coil
57	GLN	112.155	-82.6191	-3.5	99.8935	167.379	0.356	0.937668	No	3	6.60069e-05	0.0735053	0.514861	0.00164806	1.64118e-06	C	Coil
58	GLY	144.011	-84.6506	-0.4	41.0876	44.7127	-0.44	0.871331	No	5	0.000430307	0.0744196	0.349738	0.00230239	5.25965e-06	C	Coil
59	ASN	154.679	-155.463	-3.5	46.3851	61.2825	-0.799	0.512311	No	6	0.000207019	0.0789705	0.35595	0.00256228	7.73394e-06	C	Coil
60	LEU	-39.794	-74.1209	3.8	45.2005	47.2515	-0.663	0.427056	No	9	0.0268944	0.0851518	0.222096	0.00352986	1.70591e-05	H	AlphaHelix
61	GLU	-48.7926	-66.7545	-3.5	67.1208	91.1905	-1.142	0.65439	No	6	0.000484092	0.0796185	0.312765	0.00257682	7.71695e-06	H	AlphaHelix
62	ARG	-33.5436	-64.435	-4.5	79.8819	95.3581	-1.184	0.576369	No	8	0.0171316	0.0790053	0.273916	0.00351492	7.27704e-06	H	AlphaHelix
63	GLU	-32.1409	-93.0819	-3.5	62.7707	41.6352	-1.176	0.611979	No	9	0.00610528	0.079831	0.242656	0.00365277	1.2095e-05	H	AlphaHelix
64	CYS	-16.8356	-125.823	2.5	3.57184	0.628228	-1.22	0.0454317	Yes	8	0.00610484	0.0858236	0.255061	0.00316592	1.84939e-05	H	AlphaHelix
65	MET	-52.3391	-98.2704	1.9	77.246	100.033	1.342	0.689635	No	7	0.010208	0.0856597	0.261056	0.00286536	1.54057e-05	H	AlphaHelix
66	GLU	-42.733	-78.677	-3.5	83.6396	129.844	-1.266	0.815439	No	4	1.55615e-05	0.079197	0.390517	0.00187015	4.86631e-06	T	Turn
67	GLU	-164.565	-91.7407	-3.5	61.4859	82.8093	-1.209	0.599453	No	6	0.000833999	0.0794951	0.315375	0.00259037	8.09077e-06	T	Turn
68	LYS	129.467	-136.119	-3.9	106.867	125.318	2.76	0.886845	No	5	0.00755279	0.0853949	0.336077	0.00219725	9.42061e-06	T	Turn
69	CYS	146.271	-114.822	2.5	17.643	6.70655	-1.148	0.224409	Yes	7	0.0424376	0.0860499	0.226974	0.00274191	1.99419e-05	C	Coil
70	SER	-177.766	-77.2235	-0.8	37.5869	26.4274	-0.383	0.544162	No	6	0.00296766	0.0849101	0.348835	0.00239503	1.63677e-05	C	Coil
71	PHE	-38.1774	-82.69	2.8	76.6077	90.9382	0.723	0.614267	No	7	0.00392548	0.0849302	0.311197	0.00273195	1.90222e-05	H	AlphaHelix
72	GLU	-44.4202	-57.5501	-3.5	83.4851	122.806	-1.265	0.813933	No	6	2.93354e-05	0.0788491	0.365406	0.00242783	1.32649e-05	H	AlphaHelix
73	GLU	-46.9693	-61.5925	-3.5	65.2073	37.7527	-1.242	0.635735	No	9	0.0423975	0.0800267	0.254347	0.00357169	1.7264e-05	H	AlphaHelix
74	ALA	-27.8134	-57.2455	1.8	0	0	-1.235	0	Yes	11	0.010803	0.0852327	0.217656	0.00406492	2.90397e-05	H	AlphaHelix
75	ARG	-61.8235	-65.2788	-4.5	68.1473	76.8167	-0.845	0.491701	No	9	0.000806394	0.0791097	0.266165	0.00351616	1.87994e-05	H	AlphaHelix
76	GLU	-36.9862	-66.2619	-3.5	81.7934	119.462	-1.144	0.79744	No	5	8.11814e-05	0.0789184	0.362369	0.00209775	1.027e-05	H	AlphaHelix
77	VAL	-18.8738	-80.456	4.2	45.6868	27.2387	-0.435	0.506147	No	8	0.00139508	0.0791795	0.231456	0.00317496	1.51713e-05	H	AlphaHelix
78	PHE	-42.9377	-103.419	2.8	65.9301	65.1117	-0.814	0.528651	No	9	0.0128275	0.0850711	0.20844	0.00349826	2.12558e-05	H	AlphaHelix
79	GLU	-177.756	67.7815	-3.5	67.6115	93.2674	-0.476	0.659175	No	3	9.87046e-05	0.0786936	0.38546	0.00147464	5.72622e-06	C	Coil
80	ASN	86.9956	77.5906	-3.5	48.8077	59.0936	-0.513	0.539067	No	5	7.19139e-05	0.0784357	0.383932	0.00232646	7.75918e-06	C	Coil
81	THR	-62.1134	-38.4792	-0.7	69.1958	99.8354	1.26	0.834488	No	3	0	0.0783159	0.588099	0.00152632	5.20405e-06	C	Coil
82	GLU	-49.4692	-73.9891	-3.5	73.2061	102.388	-0.006	0.713718	No	5	0.00192383	0.0842328	0.440362	0.00225845	9.733e-06	H	AlphaHelix
83	ARG	-11.0949	-64.798	-4.5	70.1489	95.9232	0.208	0.506143	No	7	0.00246727	0.0846299	0.292184	0.00284422	1.81644e-05	H	AlphaHelix
84	THR	-22.991	-63.3933	-0.7	10.5394	2.19144	-0.982	0.127103	Yes	11	0.00950254	0.08489	0.209253	0.0042734	2.59621e-05	H	AlphaHelix
85	THR	-22.3249	-74.3384	-0.7	59.0563	77.8222	0.931	0.712208	No	7	0.0134041	0.0913719	0.296244	0.00278553	2.41816e-05	H	AlphaHelix
86	GLU	-41.4668	-72.6514	-3.5	63.1229	71.642	-0.036	0.615413	No	7	0.00652596	0.0913719	0.31182	0.00275558	2.54869e-05	H	AlphaHelix
87	PHE	-55.051	-56.3618	2.8	38.0171	21.5246	-0.913	0.304834	No	12	0.058337	0.0920277	0.184244	0.00444233	3.72952e-05	H	AlphaHelix
88	TRP	-31.8645	-60.937	-0.9	55.4709	59.8636	-0.923	0.372501	No	12	0.0307562	0.0918159	0.194159	0.00449375	3.8139e-05	H	AlphaHelix
89	LYS	-48.7769	-57.3325	-3.9	94.0913	70.5532	1.084	0.780827	No	9	0.13086	0.0992261	0.23165	0.00361865	4.7138e-05	H	AlphaHelix
90	GLN	45.0572	-82.0619	-3.5	94.6175	134.189	0.981	0.888143	No	5	7.00269e-06	0.0912557	0.375354	0.00206085	2.1937e-05	H	AlphaHelix
91	TYR	-61.5671	-155.322	-1.3	67.3835	66.3095	-0.817	0.51483	No	10	0.0832983	0.0927169	0.204115	0.00393934	3.51169e-05	H	AlphaHelix
92	VAL	-23.01	-82.5524	4.2	68.0594	68.4585	2.073	0.754004	No	3	0.000715865	0.0919099	0.435949	0.0014623	1.69745e-05	H	AlphaHelix
93	ASP	169.564	-101.392	-3.5	49.9025	28.8127	-0.376	0.579305	No	7	0.0921107	0.0996669	0.251012	0.00323223	6.84826e-05	C	Coil
94	GLY	-166.856	-163	-0.4	40.4934	43.4811	0.515	0.85873	No	3	0.000369587	0.0983562	0.516475	0.00169986	5.55839e-05	C	Coil
95	ASP	100.826	-60.5264	-3.5	87.976	136.507	-0.519	1.02129	No	3	0.000802847	0.104909	0.524348	0.00172204	9.78192e-05	T	Turn
96	GLN	-30.0104	-116.407	-3.5	75.1584	60.7093	-0.556	0.705487	No	9	0.102312	0.107453	0.239286	0.00426494	0.000297828	T	Turn
97	CYS	-2.48626	-79.6527	2.5	40.295	31.5779	-1.253	0.512529	No	5	0.0229614	0.115101	0.359916	0.00243945	0.000436106	T	Turn
98	GLU	143.66	-61.4964	-3.5	96.7348	138.827	2.025	0.94311	No	6	0.0265487	0.115027	0.374826	0.00297139	0.000463386	T	Turn
99	SER	-15.3524	74.7207	-0.8	63.8454	99.6151	-0.004	0.924317	No	3	0	0.113	0.554524	0.00162617	0.000374429	T	Turn
100	ASN	76.7349	58.5568	-3.5	55.4808	62.4763	-0.088	0.61277	No	8	0.0842822	0.124696	0.257675	0.00367885	0.00173402	T	Turn
101	PRO	40.0369	-74.6365	-1.6	72.516	53.9567	-0.45	0.894928	No	7	0.0627304	0.115994	0.291768	0.00327499	0.000929099	T	Turn
102	CYS	134.907	-119.237	2.5	22.0603	8.59046	-1.214	0.280594	Yes	5	0.000554524	0.123623	0.291185	0.00231057	0.00208411	T	Turn
103	LEU	169.621	-86.6299	3.8	63.0882	90.9422	0.496	0.59606	No	7	0.000995884	0.122987	0.283833	0.00307971	0.00400227	T	Turn
104	ASN	21.1287	57.1611	-3.5	64.3564	82.6774	-0.774	0.710799	No	4	0.000192458	0.122109	0.381765	0.00186314	0.00350675	T	Turn
105	GLY	13.4347	94.4505	-0.4	42.9118	58.7343	-0.047	0.910016	No	3	0.000470704	0.131357	0.458022	0.00151245	0.00276977	T	Turn
106	GLY	147.584	-78.3776	-0.4	6.90089	2.53111	-0.572	0.146345	Yes	9	0.0779296	0.135421	0.225292	0.00382037	0.00721389	T	Turn
107	SER	132.26	-108.532	-0.8	49.1834	57.6547	1.256	0.712049	No	4	0.153897	0.135319	0.33004	0.00196583	0.00182344	E	Strand
108	CYS	166.539	-85.4915	2.5	21.1551	14.6973	-1.252	0.26908	Yes	7	0.134776	0.125481	0.253411	0.0032674	0.00115478	E	Strand
109	LYS	119.742	-149.956	-3.9	67.5266	94.0234	0.702	0.560377	No	5	0.129262	0.115471	0.347753	0.00248884	0.000300499	E	Strand
110	ASP	141.771	-69.7579	-3.5	48.0725	49.0692	-0.645	0.558062	No	6	0.00236332	0.106718	0.307816	0.00289755	0.000217177	E	Strand
111	ASP	-73.3988	-134.039	-3.5	56.4922	48.643	0.933	0.655803	No	5	0.129544	0.106813	0.326775	0.00241136	9.18628e-05	T	Turn
112	ILE	89.3611	-147.61	4.5	78.9829	104.649	1.247	0.750025	No	5	0.00208452	0.0989799	0.364238	0.00240328	5.11035e-05	T	Turn
113	ASN	43.2038	49.9609	-3.5	77.3162	116.366	0.143	0.853935	No	4	0.000109431	0.0984641	0.429233	0.00203129	6.80902e-05	T	Turn
114	SER	159.657	-173.45	-0.8	40.382	51.9334	0.695	0.584627	No	6	0.00843252	0.106402	0.315022	0.00289965	0.000151144	T	Turn
115	TYR	145.01	-131.585	-1.3	118.319	97.8555	-0.571	0.903995	No	5	0.018124	0.114733	0.307033	0.00246798	0.000536005	E	Strand
116	GLU	164.014	-89.4385	-3.5	63.6046	91.4812	1.262	0.620109	No	4	0.00134602	0.11455	0.401073	0.00204917	0.000509364	E	Strand
117	CYS	113.414	-147.552	2.5	38.2101	30.4039	-1.169	0.48601	No	6	0.00632509	0.124136	0.271188	0.00277473	0.00226195	E	Strand
118	TRP	105.397	-94.6752	-0.9	105.231	127.893	1.697	0.706651	No	6	0.17696	0.147312	0.28025	0.00260078	0.0100751	E	Strand
119	CYS	129.77	-76.499	2.5	29.9288	6.60239	-1.217	0.380677	No	8	0.0617337	0.147071	0.227643	0.00324394	0.0152241	C	Coil
120	PRO	-52.4576	-66.3403	-1.6	42.8262	42.637	0.973	0.528523	No	7	0.0255825	0.145994	0.295035	0.00297301	0.0119116	C	Coil
121	PHE	-165.84	-151.844	2.8	61.7157	38.7293	1.493	0.494858	No	8	0.00732057	0.143199	0.210681	0.00333184	0.0162251	T	Turn
122	GLY	-45.8618	78.5216	-0.4	18.1794	8.67082	-0.046	0.385525	No	3	8.46313e-05	0.13064	0.456986	0.00148037	0.00555256	T	Turn
123	PHE	138.668	-116.647	2.8	52.0929	48.6283	0.156	0.417699	No	7	0.00710577	0.134457	0.239681	0.00299931	0.00913676	E	Strand
124	GLU	178.295	-105.617	-3.5	21.9469	17.9251	0.475	0.21397	Yes	9	0.0375665	0.146292	0.212492	0.00365752	0.0152669	E	Strand
125	GLY	-177.756	91.7221	-0.4	27.1632	20.4627	-0.839	0.57604	No	4	0.0211265	0.144992	0.366698	0.00185551	0.00639349	T	Turn
126	LYS	-50.9222	-79.7325	-3.9	95.6017	141.293	1.017	0.793362	No	5	0.0087543	0.133955	0.358101	0.00228903	0.00317365	T	Turn
127	ASN	28.0637	-105.344	-3.5	24.0527	17.6091	-0.04	0.265656	Yes	8	0.0613325	0.125393	0.215242	0.00349638	0.00329749	T	Turn
128	CYS	30.1227	63.7342	2.5	0	0	-1.069	0	Yes	11	0.0436102	0.136036	0.201856	0.00449701	0.00892869	T	Turn
129	GLU	-26.5148	-72.1162	-3.5	57.4557	60.5155	-0.27	0.560161	No	7	0.0223254	0.134709	0.293592	0.00301411	0.00561856	T	Turn
130	LEU	170.129	-113.947	3.8	75.8205	109.322	1.522	0.716355	No	5	0.002284	0.132131	0.311273	0.00220959	0.00585296	E	Strand
131	ASP	145.731	-89.5988	-3.5	47.7015	38.4108	0.781	0.553754	No	6	0.00365274	0.130072	0.285479	0.00261034	0.00992174	E	Strand
132	VAL	156.556	-85.8533	4.2	4.35745	0.00185944	0.313	0.0482745	Yes	10	0.0151989	0.143945	0.190703	0.00406457	0.0210024	C	Coil
133	THR	157.697	-147.884	-0.7	32.7721	36.6036	-0.126	0.395225	No	8	0.00286214	0.139472	0.247385	0.00329194	0.0228531	B	Bridge
134	CYS	-30.9782	-59.6283	2.5	36.1183	34.2413	-1.211	0.459404	No	9	0.0124722	0.15421	0.223236	0.00358337	0.0389747	T	Turn
135	ASN	-32.2529	-67.629	-3.5	84.5666	138.781	0.846	0.934014	No	3	2.76621e-05	0.138343	0.38891	0.00146236	0.00980153	T	Turn
136	ILE	86.0265	-92.1864	4.5	55.6067	68.5531	0.923	0.528044	No	7	0.00483808	0.143085	0.262072	0.0028525	0.0204189	B	Bridge
137	LYS	58.8684	61.2894	-3.9	94.5824	128.249	0.65	0.784903	No	6	0.00418256	0.145698	0.260676	0.00252352	0.0200157	T	Turn
138	ASN	16.1863	56.4392	-3.5	53.4483	67.1095	-1.002	0.590322	No	8	0.0121948	0.157802	0.223272	0.00313432	0.0498536	G	310Helix
139	GLY	22.6397	71.1862	-0.4	0	0	-0.49	0	Yes	9	0.0212206	0.155076	0.220814	0.00348797	0.0424649	G	310Helix
140	ARG	16.9507	69.6888	-4.5	76.8653	64.1184	0.108	0.554604	No	8	0.0820868	0.158429	0.211638	0.00318373	0.029327	G	310Helix
141	CYS	162.31	-91.8413	2.5	18.0099	11.7245	-1.048	0.229076	Yes	8	0.307325	0.17385	0.187776	0.003103	0.0613596	T	Turn
142	GLU	-73.7235	-75.1341	-3.5	81.8843	101.626	0.466	0.798326	No	6	0.0148118	0.158011	0.244091	0.00247095	0.0377872	T	Turn
143	GLN	-88.2859	-80.6427	-3.5	66.883	18.2302	-0.413	0.627809	No	7	0.022224	0.16934	0.217618	0.00281272	0.095572	T	Turn
144	PHE	176.731	-114.461	2.8	6.08414	0.588573	0.279	0.0487847	Yes	9	0.344217	0.186203	0.183736	0.00335612	0.241138	E	Strand
145	CYS	151.204	-150.023	2.5	22.3191	11.9453	-0.948	0.283885	Yes	7	0.0494666	0.168624	0.209613	0.0027403	0.0907801	E	Strand
146	LYS	145.21	-140.954	-3.9	73.3222	84.0182	2.161	0.608473	No	7	0.00917346	0.151861	0.257164	0.00285987	0.0419791	E	Strand
147	ASN	167.472	-76.6764	-3.5	63.3948	74.3874	-0.011	0.700178	No	6	0.00767336	0.135882	0.285228	0.00261907	0.0178396	E	Strand
148	SER	-104.352	-101.07	-0.8	57.9507	70.4198	1.395	0.838978	No	4	0.00125579	0.122903	0.410916	0.00205523	0.00483221	T	Turn
149	ALA	-61.6171	-132.406	1.8	58.1281	104.548	1.411	0.951937	No	3	5.18718e-06	0.112645	0.559799	0.00171806	0.00220357	T	Turn
150	ASP	71.9239	-74.1997	-3.5	64.4486	98.5988	1.664	0.748167	No	3	0.00015505	0.121284	0.53125	0.00168419	0.00269575	T	Turn
151	ASN	-82.2079	50.9354	-3.5	59.0843	65.3688	1.302	0.652569	No	8	0.00618659	0.12681	0.284117	0.00364674	0.0108721	T	Turn
152	LYS	144.602	-33.1962	-3.9	53.4569	53.6368	0.323	0.443618	No	6	0.0067784	0.137653	0.295338	0.00277607	0.00943406	C	Coil
153	VAL	174.569	-101.301	4.2	15.4878	6.32375	-0.177	0.171583	Yes	9	0.0198091	0.153682	0.18815	0.00362888	0.0294509	E	Strand
154	VAL	140.115	-122.623	4.2	51.7902	62.5363	1.259	0.573764	No	4	0.00041693	0.139852	0.357537	0.00180352	0.0162498	E	Strand
155	CYS	176.608	-81.7605	2.5	10.0306	0.27896	-1.16	0.127584	Yes	7	0.0165029	0.156906	0.20908	0.00282344	0.0480318	E	Strand
156	SER	160.328	-157.897	-0.8	26.0123	15.7023	-0.446	0.376591	No	8	0.0212538	0.168071	0.213062	0.00312632	0.109202	E	Strand
157	CYS	-163.258	-119.763	2.5	22.9885	7.47216	-1.25	0.292401	Yes	7	0.00666036	0.161639	0.274537	0.00282319	0.093422	C	Coil
158	THR	-126.3	-83.455	-0.7	16.0604	16.8518	0.017	0.193686	Yes	7	0.0294593	0.174611	0.240245	0.00277109	0.204635	T	Turn
159	GLU	-161.692	-86.0687	-3.5	46.999	39.4954	1.99	0.458214	No	7	0.0325459	0.172348	0.225323	0.00312587	0.200415	T	Turn
160	GLY	-72.9264	72.8668	-0.4	51.8409	81.3074	-0.802	1.09937	No	1	0	0.147071	1	0.000796237	0.0240016	T	Turn
161	TYR	153.259	-91.9647	-1.3	83.5366	100.471	-0.512	0.638245	No	5	0.0328148	0.168862	0.226689	0.00226196	0.0619958	T	Turn
162	ARG	-169.244	-103.044	-4.5	91.991	138.102	1.932	0.66374	No	6	0.0136446	0.15885	0.29283	0.00265988	0.0334142	C	Coil
163	LEU	168.575	-108.928	3.8	47.1627	42.3058	-0.885	0.445595	No	8	0.00712878	0.153157	0.24742	0.003281	0.0471947	C	Coil
164	ALA	-165.752	-82.842	1.8	25.7142	20.8676	1.542	0.421109	No	7	0.00951333	0.150146	0.319753	0.00311643	0.0182329	T	Turn
165	GLU	-41.8924	-75.569	-3.5	87.6392	139.789	0.937	0.854433	No	3	0	0.135779	0.564752	0.00153621	0.00589497	T	Turn
166	ASN	3.75803	-80.1836	-3.5	38.7699	27.8453	-0.542	0.428203	No	7	0.00860166	0.145876	0.284497	0.00302111	0.0136507	T	Turn
167	GLN	-35.4846	72.4461	-3.5	44.4511	55.0665	0.935	0.417248	No	6	0.00167771	0.143142	0.341748	0.00264189	0.0173399	T	Turn
168	LYS	-47.6122	-51.5391	-3.9	50.5617	34.1359	0.206	0.419592	No	11	0.23939	0.16077	0.176302	0.00430983	0.0343043	C	Coil
169	SER	157.33	-91.1048	-0.8	21.7527	17.5737	0.2	0.314923	No	7	0.00568521	0.151349	0.262669	0.00298988	0.0255117	C	Coil
170	CYS	66.8497	-119.067	2.5	23.5618	10.4466	-1.242	0.299693	No	7	0.0107296	0.162004	0.256995	0.00291472	0.0489249	C	Coil
171	GLU	NA	-100.253	-3.5	72.7958	102.427	-0.851	0.709718	No	3	1.48024e-05	0.1436	0.480789	0.00153496	0.00924049	C	Coil
227	VAL	-114.293	NA	4.2	33.7697	11.7186	-1.093	0.374121	No	9	0.0106745	0.144875	0.174652	0.00354281	0.196739	T	Turn
228	VAL	33.3225	-125.943	4.2	22.1847	9.34479	-0.909	0.245776	Yes	7	0.0111765	0.142066	0.208825	0.00281702	0.139549	B	Bridge
229	GLY	58.0285	130.446	-0.4	32.3557	42.6248	-1.065	0.686157	No	3	0.000447342	0.143371	0.501413	0.001498	0.0499219	T	Turn
230	GLY	160.168	-155.172	-0.4	29.6252	21.7303	-1.208	0.628252	No	5	0.00132662	0.144758	0.349537	0.00227372	0.0746598	T	Turn
231	GLU	-178.356	-88.0466	-3.5	81.736	134.204	1.293	0.79688	No	4	0.00011465	0.141953	0.420679	0.00186723	0.0558624	C	Coil
232	ASP	-174.024	-86.5656	-3.5	64.7576	71.1555	0.582	0.751754	No	5	0.00383085	0.143715	0.313718	0.00225526	0.0646264	C	Coil
233	ALA	-125.759	-124.849	1.8	22.3321	26.4068	-0.946	0.365722	No	4	0.00108824	0.133905	0.25	0.00194751	0.0453368	C	Coil
234	LYS	159.944	-165.698	-3.9	72.9756	108.675	2.657	0.605597	No	4	0.000207951	0.130879	0.407951	0.00195289	0.0483243	T	Turn
235	PRO	137.218	-67.5939	-1.6	61.1469	79.6011	1.21	0.754621	No	5	0.00050756	0.132082	0.394943	0.00226198	0.0815121	T	Turn
236	GLY	60.5432	58.0554	-0.4	34.6911	19.7737	-0.434	0.735682	No	4	5.3774e-05	0.130593	0.488586	0.00190184	0.0573854	T	Turn
237	GLN	-51.7565	-109.79	-3.5	57.4495	63.0011	-0.515	0.53926	No	4	0.00242365	0.143888	0.314934	0.00181173	0.116405	T	Turn
238	PHE	96.752	-109.494	2.8	42.8307	27.5595	0.033	0.343431	No	7	0.0278537	0.160053	0.228731	0.00273417	0.265564	T	Turn
239	PRO	-7.93592	-75.2376	-1.6	39.5796	21.5863	-1.244	0.488456	No	9	0.0164818	0.15892	0.199553	0.00334074	0.441814	T	Turn
240	TRP	-9.97757	-83.8621	-0.9	34.6686	22.0568	-0.801	0.232808	Yes	12	0.0861785	0.177284	0.16189	0.00417921	0.635763	T	Turn
241	GLN	127.83	-65.809	-3.5	13.6852	1.31894	-1.048	0.128459	Yes	9	0.0276906	0.165057	0.171541	0.00325172	0.424519	E	Strand
242	VAL	146.809	-130.823	4.2	9.9579	0.251779	-0.744	0.11032	Yes	8	0.0229064	0.164754	0.191843	0.00285815	0.471173	E	Strand
243	VAL	140.83	-99.1875	4.2	35.3022	4.08158	-0.612	0.391099	No	7	0.0138221	0.143657	0.212656	0.00280558	0.159905	E	Strand
244	LEU	122.545	-109.827	3.8	0	0	-0.521	0	Yes	9	0.0334606	0.154276	0.178282	0.00338834	0.300628	E	Strand
245	ASN	133.76	-119.86	-3.5	39.6192	23.8574	0.043	0.437583	No	8	0.00928808	0.140564	0.237989	0.00329873	0.13523	E	Strand
246	GLY	-47.9118	178.181	-0.4	32.5653	35.4627	2.851	0.690601	No	4	0.000308104	0.127576	0.399877	0.00190084	0.0524636	T	Turn
247	LYS	-43.0919	-88.7664	-3.9	87.5084	108.714	1.57	0.726198	No	5	0.00151168	0.127305	0.306965	0.00233433	0.0584235	T	Turn
248	VAL	174.167	-134.609	4.2	67.7984	103.911	0.817	0.751113	No	5	0.0003952	0.128306	0.411314	0.00232469	0.0545562	T	Turn
249	ASP	145.389	-74.442	-3.5	69.1058	104.223	2.645	0.802231	No	4	0.000570953	0.12872	0.436643	0.00190994	0.0483518	T	Turn
250	ALA	50.1828	55.3056	1.8	51.9706	33.8692	-0.299	0.851097	No	4	0.00154266	0.128766	0.382454	0.00186674	0.0528755	T	Turn
251	PHE	-32.72	-99.2412	2.8	62.5118	36.516	0.944	0.501241	No	9	0.0191119	0.143888	0.216055	0.00371548	0.16108	T	Turn
252	CYS	176.439	-139.723	2.5	24.0029	10.4525	-1.287	0.305302	No	5	0.00362679	0.144992	0.326123	0.00207666	0.155512	E	Strand
253	GLY	-175.248	-127.855	-0.4	15.9608	1.90218	-1.223	0.338476	No	6	0.00911523	0.156769	0.245354	0.00231739	0.270044	E	Strand
254	GLY	-165.507	-172.005	-0.4	8.54868	0.484188	-0.868	0.181289	Yes	7	0.00547519	0.166899	0.222421	0.00253063	0.445371	E	Strand
255	SER	155.849	-152.319	-0.8	7.46412	0.36223	-0.733	0.108061	Yes	8	0.0105387	0.16974	0.208411	0.00281403	0.571506	E	Strand
256	ILE	130.337	-74.5278	4.5	0	0	-0.784	0	Yes	14	0.0432669	0.165667	0.151727	0.00470908	0.838796	E	Strand
257	VAL	-56.0766	-98.9305	4.2	27.6416	22.2208	-0.623	0.306231	No	7	0.00715626	0.163703	0.236038	0.00254112	0.478691	C	Coil
258	ASN	-133.771	-132.053	-3.5	32.5416	33.1479	-0.268	0.359412	No	8	0.00862106	0.150272	0.225522	0.00293417	0.427781	T	Turn
259	GLU	-40.1186	-92.4514	-3.5	43.5897	49.243	0.619	0.424975	No	6	0.00219165	0.134507	0.273648	0.00241969	0.24394	T	Turn
260	LYS	-40.9132	-80.1673	-3.9	21.448	19.2962	0.532	0.177988	Yes	9	0.00325221	0.135013	0.195111	0.00344261	0.291944	T	Turn
261	TRP	146.062	-104.23	-0.9	0	0	-0.694	0	Yes	10	0.00883163	0.149459	0.1702	0.00359773	0.485841	E	Strand
262	ILE	142.003	-114.953	4.5	0	0	-0.759	0	Yes	11	0.0744605	0.168703	0.143613	0.00376653	0.681921	E	Strand
263	VAL	143.837	-91.5493	4.2	11.1797	0.0467529	-0.339	0.123855	Yes	11	0.10536	0.182604	0.142343	0.00371921	0.813882	E	Strand
264	THR	-166.926	-155.551	-0.7	0	0	-1.143	0	Yes	8	0.0153477	0.166977	0.192467	0.00284968	0.545292	E	Strand
265	ALA	147.456	-94.6313	1.8	0	0	-1.348	0	Yes	8	0.00434863	0.154741	0.217291	0.00287605	0.53663	T	Turn
266	ALA	-23.6402	-86.1636	1.8	5.73944	0.178118	-1.184	0.0939921	Yes	11	0.00951236	0.153026	0.187911	0.00389627	0.687416	T	Turn
267	HIS	-42.9428	-60.2646	-3.2	32.3465	26.6549	-1.363	0.291768	Yes	7	0.00679267	0.154077	0.242154	0.00259591	0.423897	T	Turn
268	CYS	-74.418	-63.4949	2.5	32.8774	12.7841	-1.256	0.418182	No	8	0.0142238	0.14659	0.219175	0.0030351	0.375302	T	Turn
269	VAL	131.099	-47.4064	4.2	19.0702	5.06877	-0.085	0.211271	Yes	9	0.0159881	0.152442	0.204792	0.00335348	0.448653	T	Turn
270	GLU	160.297	-117.248	-3.5	78.2041	66.3374	1.226	0.762446	No	4	0.00276278	0.137918	0.312319	0.0018002	0.13563	T	Turn
271	THR	171.687	-102.617	-0.7	73.5769	107.882	1.534	0.887324	No	3	0	0.123072	0.610254	0.00156378	0.0472539	T	Turn
272	GLY	-50.8451	80.6853	-0.4	41.7846	59.6562	1.429	0.886111	No	4	0.000294419	0.123793	0.489969	0.00195074	0.0603215	T	Turn
273	VAL	113.987	-59.357	4.2	52.1281	42.808	0.765	0.577507	No	6	0.00215724	0.126587	0.311305	0.00271826	0.0841116	T	Turn
274	LYS	75.8268	-79.8377	-3.9	88.8421	111.535	2.82	0.737266	No	6	0.001158	0.12461	0.291409	0.00252997	0.122183	T	Turn
275	ILE	129.092	-52.5297	4.5	12.6674	1.84588	0.523	0.12029	Yes	8	0.00667843	0.137232	0.203875	0.00321165	0.164016	T	Turn
276	THR	135.921	-85.0894	-0.7	40.175	25.0164	1.104	0.484503	No	7	0.00334515	0.137601	0.248524	0.00272988	0.187766	E	Strand
277	VAL	161.911	-118.733	4.2	4.381	0.12133	-0.994	0.0485355	Yes	8	0.0151327	0.151797	0.19236	0.0030044	0.277258	E	Strand
278	VAL	151.444	-143.19	4.2	36.8668	10.8023	0.357	0.408433	No	7	0.00922832	0.147737	0.219966	0.00270409	0.236263	E	Strand
279	ALA	140.663	-132.37	1.8	3.24411	0.0640078	0.152	0.0531273	Yes	9	0.0157634	0.152377	0.179851	0.00322875	0.459209	E	Strand
280	GLY	-36.1447	92.8585	-0.4	5.21116	0.00316813	-1.198	0.110511	Yes	6	0.00421622	0.147252	0.208737	0.0023696	0.219342	T	Turn
281	GLU	120.453	-47.1041	-3.5	43.4999	23.9256	-0.099	0.4241	No	8	0.00948703	0.143028	0.194022	0.00308952	0.212667	T	Turn
282	HIS	-44.355	-102.448	-3.2	9.89672	0.182408	-0.132	0.089269	Yes	12	0.0294101	0.148963	0.159264	0.00471108	0.219277	T	Turn
283	ASN	116.241	-85.6084	-3.5	46.0997	24.8943	0.075	0.509158	No	9	0.0104812	0.134861	0.219659	0.00370783	0.116347	B	Bridge
284	ILE	40.7487	-96.0631	4.5	40.2119	25.6926	0.084	0.381854	No	7	0.00458961	0.131309	0.245118	0.00290741	0.0980277	T	Turn
285	GLU	-62.4898	-135.883	-3.5	82.6655	99.7668	2.108	0.805942	No	5	0.0021842	0.12708	0.35514	0.00226837	0.048851	T	Turn
286	GLU	-79.9976	-95.0237	-3.5	96.9759	157.115	1.561	0.945461	No	3	0.000190361	0.121654	0.492126	0.00154652	0.0258989	T	Turn
287	THR	143.13	-169.922	-0.7	66.9707	73.7591	1.524	0.807655	No	5	0.000696711	0.121819	0.365617	0.00231791	0.0510601	C	Coil
288	GLU	-34.978	-116.046	-3.5	40.8357	24.6619	-0.388	0.398125	No	9	0.00487146	0.133557	0.228481	0.0037265	0.130058	C	Coil
289	HIS	47.0096	103.499	-3.2	102.29	161.151	1.498	0.922665	No	4	7.02796e-05	0.122317	0.478632	0.00186832	0.0551809	C	Coil
290	THR	15.6152	-151.698	-0.7	24.268	14.5194	0.945	0.292667	Yes	7	0.00486905	0.137232	0.22832	0.00281443	0.180776	T	Turn
291	GLU	70.2627	-72.7706	-3.5	69.3994	78.5302	-0.408	0.676605	No	6	0.00367342	0.131357	0.306214	0.0025688	0.0988704	T	Turn
292	GLN	73.0452	-77.4578	-3.5	42.7669	35.0306	-0.275	0.401439	No	8	0.00200027	0.137495	0.221934	0.00297402	0.334165	E	Strand
293	LYS	115.632	-80.8659	-3.9	87.9081	119.469	1.087	0.729516	No	6	0.00246749	0.135625	0.283851	0.00239304	0.172237	E	Strand
294	ARG	-178.256	-124.512	-4.5	44.2659	37.2939	0.695	0.31939	No	10	0.00491254	0.136814	0.186651	0.00373426	0.303868	E	Strand
295	ASN	154.208	-133.379	-3.5	42.0607	46.2915	1.58	0.464549	No	8	0.00192144	0.133855	0.243643	0.00306671	0.214626	E	Strand
296	VAL	124.335	-76.5626	4.2	0	0	-0.669	0	Yes	9	0.00632554	0.138236	0.2174	0.00338537	0.272535	E	Strand
297	ILE	-45.9055	-96.8589	4.5	70.9016	90.5108	0.839	0.673285	No	8	0.00131779	0.132521	0.270002	0.00307655	0.224631	E	Strand
298	ARG	90.7734	-107.237	-4.5	72.3923	75.3967	0.496	0.52233	No	6	0.00325082	0.135933	0.258392	0.00248457	0.184752	E	Strand
299	ILE	112.513	-90.6798	4.5	45.5482	31.0202	-0.271	0.432528	No	9	0.0152847	0.138077	0.199201	0.0036794	0.25014	E	Strand
300	ILE	106.842	-144.387	4.5	48.5296	63.2713	-0.211	0.460839	No	6	0.00570888	0.146531	0.262241	0.00232325	0.32567	E	Strand
301	PRO	-173.662	-65.0689	-1.6	47.3477	34.9432	0.837	0.584323	No	6	0.00277546	0.145521	0.256055	0.00235571	0.324858	C	Coil
302	HIS	156.977	-66.168	-3.2	19.9567	12.6059	-1.176	0.180011	Yes	7	0.00636325	0.147737	0.250807	0.00282677	0.380114	T	Turn
303	HIS	-59.8046	-80.3025	-3.2	82.3562	104.312	0.073	0.742858	No	3	0	0.13064	0.596123	0.00150236	0.109094	T	Turn
304	ASN	97.0576	-75.309	-3.5	63.7461	97.3657	0.87	0.704058	No	4	0.000410193	0.13845	0.497374	0.00184415	0.185813	T	Turn
305	TYR	154.36	-160.434	-1.3	59.1055	50.989	-0.899	0.451583	No	9	0.008363	0.142914	0.228033	0.00371183	0.345016	T	Turn
306	ASN	106.858	-153.076	-3.5	63.5951	77.8452	0.106	0.70239	No	5	0.000557212	0.128582	0.433674	0.00248729	0.082116	B	Bridge
307	ALA	-29.945	-64.9364	1.8	43.7988	55.0158	1.167	0.717273	No	4	0.00108795	0.131454	0.392676	0.00197524	0.097079	T	Turn
308	ALA	-45.8506	-79.3962	1.8	59.7359	99.8791	2.876	0.978267	No	4	8.68256e-05	0.126542	0.535882	0.00211099	0.0452163	T	Turn
309	ILE	-51.5853	-67.2061	4.5	91.4037	143.045	1.231	0.867974	No	3	0	0.126498	0.649535	0.0016674	0.0348336	T	Turn
310	ASN	118.249	-162.12	-3.5	45.2935	45.3384	0.292	0.500254	No	7	0.0138626	0.144177	0.249904	0.00312374	0.163531	B	Bridge
311	LYS	-24.7132	-55.4166	-3.9	61.6031	60.8113	-0.149	0.51122	No	8	0.0133701	0.150021	0.209794	0.00316788	0.338269	T	Turn
312	TYR	-9.79916	-90.4746	-1.3	49.0453	44.0726	1.589	0.374721	No	5	0.00460936	0.14921	0.256874	0.00201612	0.307464	T	Turn
313	ASN	78.8356	-83.9715	-3.5	47.6661	53.4525	0.049	0.526459	No	6	0.0106312	0.154143	0.256312	0.00244315	0.283677	T	Turn
314	HIS	64.6333	110.239	-3.2	31.2859	28.1521	-0.5	0.2822	Yes	11	0.0179503	0.158709	0.165405	0.00398595	0.717328	T	Turn
315	ASP	73.8009	-80.9498	-3.5	0	0	-1.326	0	Yes	8	0.00661548	0.163405	0.216444	0.00286107	0.611076	T	Turn
316	ILE	137.638	-152.154	4.5	5.04416	0.00480817	-0.993	0.0478995	Yes	12	0.0254051	0.168308	0.137554	0.00402872	0.998347	C	Coil
317	ALA	152.46	-133.147	1.8	0	0	-1.158	0	Yes	9	0.0159629	0.161931	0.194552	0.00319103	0.620599	E	Strand
318	LEU	145.393	-112.829	3.8	0	0	-0.95	0	Yes	8	0.01337	0.163479	0.206768	0.00285445	0.544402	E	Strand
319	LEU	116.45	-128.105	3.8	0	0	-0.314	0	Yes	10	0.0264701	0.153484	0.155836	0.00359943	0.477441	E	Strand
320	GLU	139.059	-85.7181	-3.5	16.1378	9.17277	-0.264	0.157335	Yes	7	0.00139266	0.137075	0.270588	0.00266743	0.272503	E	Strand
321	LEU	167.049	-82.2519	3.8	0	0	-0.98	0	Yes	9	0.0171903	0.147494	0.208179	0.00333825	0.338276	E	Strand
322	ASP	-81.8892	-59.6071	-3.5	46.4006	52.1473	0.957	0.538652	No	6	0.000335769	0.13155	0.307813	0.0023972	0.17887	T	Turn
323	GLU	147.353	-83.2975	-3.5	64.0763	96.1193	0.817	0.624708	No	4	2.18788e-05	0.130403	0.369105	0.00174111	0.12023	T	Turn
324	PRO	168.321	-67.3429	-1.6	45.3331	46.3395	-0.338	0.559461	No	5	0.000499272	0.133905	0.296738	0.00207145	0.182915	T	Turn
325	LEU	134.139	-79.3529	3.8	8.18162	2.81768	-0.369	0.0773003	Yes	11	0.0189968	0.152119	0.170266	0.00387535	0.56737	C	Coil
326	VAL	88.8413	-86.149	4.2	64.4259	91.0365	0.853	0.71375	No	6	0.000753653	0.134457	0.293689	0.00229308	0.301884	C	Coil
327	LEU	134.465	-64.0572	3.8	60.7084	72.312	0.01	0.573575	No	9	0.00390419	0.145521	0.230683	0.00324797	0.48391	C	Coil
328	ASN	-138.049	-157.93	-3.5	66.5218	80.4245	-0.471	0.734714	No	6	0.000563712	0.139634	0.315653	0.0023663	0.262744	T	Turn
329	SER	-25.5787	-93.671	-0.8	59.5286	99.3832	1.266	0.861821	No	4	4.12502e-05	0.139309	0.42987	0.00170951	0.179501	T	Turn
330	TYR	-34.0395	-86.4307	-1.3	83.9229	66.5406	1.18	0.641196	No	7	0.0054782	0.140619	0.2475	0.00280443	0.225587	T	Turn
331	VAL	124.534	-119.944	4.2	0	0	-0.55	0	Yes	12	0.00732013	0.146232	0.191772	0.00425746	0.568698	T	Turn
332	THR	147.782	-151.376	-0.7	39.0217	49.4216	0.165	0.470595	No	7	0.00513182	0.156019	0.268349	0.00257476	0.434349	T	Turn
333	PRO	160.96	-66.2965	-1.6	44.8967	40.2042	-0.666	0.554076	No	6	0.00245911	0.157594	0.295424	0.00223833	0.395121	C	Coil
334	ILE	150.838	-92.0676	4.5	13.312	2.2712	-0.496	0.126411	Yes	7	0.033929	0.171115	0.221003	0.00267126	0.386706	C	Coil
335	CYS	86.0726	-78.443	2.5	14.6252	8.92907	-0.387	0.186023	Yes	7	0.0113903	0.178518	0.243815	0.00273125	0.304829	B	Bridge
336	ILE	84.7039	-82.2237	4.5	29.2153	5.93012	-1.049	0.27743	Yes	7	0.014376	0.173682	0.201289	0.00266025	0.406511	C	Coil
337	ALA	-107.592	-81.4935	1.8	14.1337	3.39772	-0.751	0.23146	Yes	7	0.0194191	0.171935	0.220862	0.00273683	0.284804	C	Coil
338	ASP	-143.216	-124.131	-3.5	35.4227	30.507	0.848	0.411212	No	7	0.00865948	0.168229	0.239699	0.00268291	0.334673	C	Coil
339	LYS	-10.9679	-128.134	-3.9	87.4072	124.511	0.597	0.725359	No	4	0.000103575	0.152831	0.411431	0.00170695	0.19205	C	Coil
340	GLU	-63.8561	-106.372	-3.5	73.477	68.428	0.738	0.71636	No	5	0.000720442	0.15892	0.365277	0.00206674	0.175321	H	AlphaHelix
341	TYR	-56.9544	-71.0564	-1.3	30.0523	10.5977	0.652	0.229608	Yes	9	0.0559126	0.17598	0.195737	0.00334245	0.295579	H	AlphaHelix
342	THR	-5.90876	-70.729	-0.7	9.87498	0.289312	0.735	0.11909	Yes	10	0.178027	0.191263	0.162153	0.00351491	0.574429	H	AlphaHelix
343	ASN	-67.8502	-75.9154	-3.5	47.1828	62.7705	-0.26	0.52112	No	9	0.0125601	0.173263	0.216053	0.00330865	0.425555	H	AlphaHelix
344	ILE	-37.1002	-68.3836	4.5	74.9649	90.5781	2.346	0.71187	No	7	0.0129444	0.164377	0.316056	0.00274571	0.216088	H	AlphaHelix
345	PHE	-26.8082	-56.6541	2.8	40.4533	11.5848	0.402	0.324369	No	9	0.0203609	0.172182	0.230013	0.00341052	0.300917	G	310Helix
346	LEU	-41.1802	-52.4587	3.8	19.9544	7.12021	2.212	0.18853	Yes	9	0.0107787	0.167132	0.216395	0.00336227	0.32629	G	310Helix
347	LYS	-24.0667	-75.8545	-3.9	85.954	113.866	1.373	0.7133	No	7	0.0233982	0.156019	0.284718	0.00281572	0.160481	G	310Helix
348	PHE	-36.6831	-59.0899	2.8	101.33	145.023	0.163	0.812496	No	4	0	0.152831	0.47682	0.00173163	0.120212	C	Coil
349	GLY	-75.0417	-169.485	-0.4	35.9443	37.3531	0.836	0.762259	No	4	0.000346813	0.144235	0.37376	0.00178252	0.0762163	C	Coil
350	SER	169.011	-151.67	-0.8	43.2481	24.1044	2.346	0.626122	No	6	0.00532085	0.161203	0.296463	0.0024462	0.151329	E	Strand
351	GLY	171.896	-135.613	-0.4	8.88436	0.123917	-0.368	0.188408	Yes	6	0.00567494	0.167132	0.264357	0.00236792	0.210424	E	Strand
352	TYR	125.146	-93.9787	-1.3	62.6317	46.4644	0.508	0.478525	No	6	0.0194473	0.1695	0.2191	0.00245649	0.166278	E	Strand
353	VAL	134.534	-99.52	4.2	9.79925	0.538302	-0.842	0.108562	Yes	9	0.0312343	0.16966	0.169648	0.00328594	0.408865	E	Strand
354	SER	131.785	-136.399	-0.8	15.8214	0.513922	-0.739	0.229054	Yes	6	0.0143953	0.165209	0.236751	0.0023484	0.230492	E	Strand
355	GLY	-151.215	-176.282	-0.4	13.3571	2.159	-1.351	0.28326	Yes	4	0.00182976	0.144351	0.339308	0.00171994	0.129837	E	Strand
356	TRP	29.1759	-144.772	-0.9	48.38	15.4376	-1.125	0.324883	No	11	0.0459407	0.157941	0.14219	0.00404886	0.322901	C	Coil
357	GLY	170.721	-50.5135	-0.4	7.81399	1.31443	-1.295	0.165709	Yes	7	0.00482777	0.145109	0.274112	0.00271605	0.188076	C	Coil
358	ARG	118.189	-75.7205	-4.5	58.7829	62.2679	0.59	0.424134	No	12	0.0219798	0.144177	0.179516	0.00467062	0.194947	T	Turn
359	VAL	-37.825	-54.1399	4.2	68.5385	68.8277	-0.081	0.759312	No	6	0.000513481	0.131888	0.340789	0.00243583	0.114283	T	Turn
360	PHE	151.707	-130.477	2.8	105.474	172.264	0.889	0.845726	No	3	0	0.126631	0.532517	0.00147499	0.0484523	T	Turn
361	HIS	156.218	-66.6476	-3.2	45.604	33.5396	0.026	0.411351	No	9	0.00616542	0.139309	0.249223	0.003649	0.144835	T	Turn
362	LYS	-26.4338	78.8134	-3.9	96.7488	149.436	1.149	0.802881	No	4	0.000378455	0.127486	0.405174	0.00183912	0.0596011	T	Turn
363	GLY	-154.449	-87.8042	-0.4	33.6769	43.301	0.363	0.714174	No	5	0.000569283	0.12735	0.407218	0.00225212	0.0647986	T	Turn
364	ARG	148.603	-70.1014	-4.5	95.5406	125.118	1.239	0.689351	No	7	0.00578983	0.131166	0.256328	0.00289276	0.0932385	C	Coil
365	SER	175.386	-66.4728	-0.8	36.6109	18.5464	2.382	0.530032	No	6	0.00367653	0.142009	0.339318	0.00241679	0.127776	C	Coil
366	ALA	-175.676	-77.0547	1.8	11.3459	3.40697	-0.314	0.185806	Yes	9	0.00828955	0.140454	0.207719	0.00349706	0.153495	C	Coil
367	LEU	-70.2162	-118.143	3.8	78.3827	93.6674	1.008	0.740563	No	6	0.001177	0.129183	0.317634	0.00253438	0.0743977	C	Coil
368	VAL	157.512	-81.4577	4.2	51.3783	52.0103	0.708	0.569201	No	7	0.00458413	0.136036	0.22524	0.00286033	0.111267	B	Bridge
369	LEU	121.359	-61.4285	3.8	0	0	-1.211	0	Yes	7	0.00435723	0.148901	0.217512	0.0028615	0.14921	C	Coil
370	GLN	166.068	-112.346	-3.5	29.6623	27.506	-0.798	0.27843	Yes	9	0.0133131	0.150714	0.191302	0.00359573	0.151731	E	Strand
371	TYR	164.395	-145.986	-1.3	69.7133	63.013	-0.235	0.53263	No	9	0.0215789	0.161203	0.212859	0.00361101	0.175438	E	Strand
372	LEU	145.285	-135.44	3.8	31.0238	21.3858	-0.713	0.293114	Yes	6	0.00613575	0.157733	0.267949	0.00254257	0.145453	E	Strand
373	ARG	115.457	-101.883	-4.5	92.9464	89.5847	0.708	0.670633	No	8	0.0189075	0.157525	0.20025	0.00316992	0.166954	E	Strand
374	VAL	115.711	-107.139	4.2	2.52505	0.09775	-0.704	0.0279741	Yes	10	0.013826	0.163256	0.181952	0.00371248	0.339383	E	Strand
375	PRO	139.389	-72.9315	-1.6	36.9096	39.6849	-0.191	0.455506	No	7	0.00282553	0.152701	0.256437	0.00280023	0.157755	E	Strand
376	LEU	117.441	-88.1763	3.8	51.3927	28.0625	-0.322	0.48556	No	7	0.00384292	0.152183	0.25996	0.00277835	0.166848	B	Bridge
377	VAL	-138.149	-78.8709	4.2	35.1772	23.2371	-0.213	0.389715	No	6	0.0193691	0.15065	0.247325	0.00241314	0.133455	C	Coil
378	ASP	178.663	-117.146	-3.5	58.464	63.8754	-0.024	0.678693	No	4	6.63784e-05	0.129323	0.449599	0.00176378	0.0761615	C	Coil
379	ARG	-24.4202	-84.5875	-4.5	74.4166	82.5105	0.295	0.536936	No	9	0.00995546	0.144235	0.22417	0.00344131	0.243716	H	AlphaHelix
380	ALA	-27.5314	-75.3581	1.8	42.494	55.2416	1.266	0.695904	No	6	0.000197574	0.135013	0.398281	0.00244111	0.120354	H	AlphaHelix
381	THR	-36.4812	-50.0362	-0.7	17.8885	4.42034	0.912	0.215732	Yes	10	0.00913668	0.140399	0.233302	0.00383907	0.168934	H	AlphaHelix
382	CYS	-56.9823	-51.9101	2.5	8.28102	0.291504	-1.326	0.10533	Yes	9	0.0199882	0.151477	0.219439	0.00339268	0.234344	H	AlphaHelix
383	LEU	-30.0586	-75.5518	3.8	71.8292	83.9071	0.177	0.678646	No	9	0.00228923	0.138236	0.252132	0.00347222	0.178857	H	AlphaHelix
384	ARG	-39.9194	-63.3296	-4.5	110.139	167.193	1.021	0.794681	No	6	0.000334142	0.13316	0.369786	0.00247028	0.10295	H	AlphaHelix
385	SER	-47.6928	-86.6841	-0.8	39.0792	26.9837	0.037	0.565766	No	5	0.000581585	0.130167	0.308968	0.00210771	0.0809934	H	AlphaHelix
386	THR	111.104	-109.39	-0.7	30.2061	3.4365	-0.574	0.36428	No	7	0.00690093	0.138396	0.277366	0.0028879	0.121754	T	Turn
387	LYS	60.3746	-80.8909	-3.9	91.2922	138.177	1.057	0.757599	No	3	0	0.126186	0.55102	0.00148833	0.0394878	T	Turn
388	PHE	165.374	-143.277	2.8	77.8823	102.466	1.44	0.624487	No	7	0.00286938	0.133756	0.277058	0.00293748	0.12931	T	Turn
389	THR	77.8723	-75.1137	-0.7	74.7744	90.3216	1.617	0.901766	No	3	0.000506707	0.13829	0.447496	0.00143348	0.0831539	T	Turn
390	ILE	89.2403	-78.0074	4.5	12.3392	2.94397	-0.403	0.117174	Yes	10	0.00980824	0.146471	0.201065	0.00379226	0.291116	T	Turn
391	TYR	162.112	-54.0564	-1.3	56.9942	52.344	-0.504	0.435452	No	8	0.0166269	0.155076	0.224694	0.00317907	0.273916	T	Turn
392	ASN	63.3077	-73.6553	-3.5	80.6603	115.207	0.987	0.89087	No	4	0.00282598	0.14847	0.351358	0.00169793	0.204603	T	Turn
393	ASN	-45.5108	-153.586	-3.5	20.5647	7.90535	-0.39	0.227132	Yes	8	0.0293583	0.167914	0.219473	0.00295758	0.530666	T	Turn
394	MET	152.505	-95.3565	1.9	17.1329	2.50539	-1.186	0.152959	Yes	9	0.0168314	0.162077	0.174931	0.00326561	0.486761	E	Strand
395	PHE	-178.873	-117.46	2.8	25.2499	15.5809	-0.042	0.202463	Yes	8	0.0430416	0.170709	0.186949	0.0028635	0.490086	E	Strand
396	CYS	145.462	-132.76	2.5	8.97516	0.195822	-1.351	0.114159	Yes	8	0.00734193	0.155411	0.219615	0.0030466	0.23902	E	Strand
397	ALA	145.051	-148.053	1.8	4.82008	0.00071359	-1.2	0.0789362	Yes	9	0.0132536	0.159202	0.200618	0.00336551	0.299975	E	Strand
398	GLY	-164.77	157.958	-0.4	8.08529	1.84263	-1.126	0.171462	Yes	6	0.00360634	0.146173	0.25418	0.00247513	0.116561	C	Coil
399	PHE	159.626	-114.457	2.8	68.3187	88.451	0.502	0.547803	No	6	0.0112413	0.143428	0.266358	0.00250079	0.0793993	T	Turn
400	HIS	-8.98892	-86.6851	-3.2	86.3805	118.463	1.288	0.779157	No	7	0.0118431	0.139798	0.237618	0.00287672	0.0790991	T	Turn
401	GLU	-27.2683	-73.6938	-3.5	72.5055	97.3872	0.642	0.706888	No	7	0.00394038	0.13316	0.296279	0.00302664	0.0449428	T	Turn
402	GLY	-99.581	107.588	-0.4	0	0	-0.398	0	Yes	6	0.00185136	0.130926	0.345131	0.00261258	0.038131	T	Turn
403	GLY	-59.0245	76.7587	-0.4	39.2558	48.8086	0.287	0.832484	No	3	2.43309e-05	0.124221	0.474711	0.00152035	0.0224865	T	Turn
404	ARG	-170.347	-150.17	-4.5	32.4639	24.6621	-0.077	0.234236	Yes	9	0.0149726	0.139634	0.20904	0.00371507	0.0947479	T	Turn
405	ASP	-155.128	166.762	-3.5	6.03261	0.0843185	-1.172	0.070031	Yes	4	0.00685874	0.151733	0.28723	0.00173531	0.141324	B	Bridge
406	SER	-170.715	-90.955	-0.8	19.7791	1.16902	-0.634	0.28635	Yes	8	0.0203371	0.156906	0.182467	0.00305365	0.269306	C	Coil
407	CYS	164.499	-143.069	2.5	16.1294	0.165428	-1.261	0.205156	Yes	7	0.00789922	0.145344	0.241408	0.002715	0.216594	T	Turn
408	GLN	131.097	-67.3788	-3.5	41.8228	31.0688	-0.892	0.392577	No	8	0.0308683	0.155951	0.180881	0.00302654	0.285911	T	Turn
409	GLY	-47.4939	119.16	-0.4	31.5247	16.6306	-1.123	0.668533	No	5	0.00847592	0.144119	0.269893	0.00206459	0.164559	T	Turn
410	ASP	-22.4126	-74.9666	-3.5	25.5767	2.18498	-1.344	0.296914	Yes	13	0.0421794	0.160842	0.14044	0.00463942	0.460311	T	Turn
411	SER	97.6766	-5.32947	-0.8	7.8046	2.4976	-1.332	0.112991	Yes	10	0.0222521	0.15885	0.170306	0.00364472	0.402229	T	Turn
412	GLY	-21.7369	109.703	-0.4	6.75971	0.0883094	-1.351	0.143351	Yes	7	0.0061988	0.159343	0.236572	0.00256741	0.390914	T	Turn
413	GLY	163.407	-65.0735	-0.4	10.9213	1.97338	-1.294	0.231603	Yes	7	0.0139518	0.168703	0.225842	0.00253418	0.427606	E	Strand
414	PRO	148.029	-81.7622	-1.6	5.81358	0.0800453	-1.31	0.0717461	Yes	9	0.047525	0.181222	0.159379	0.00319387	0.498507	E	Strand
415	HIS	107.441	-107.982	-3.2	8.8973	0.0805842	-0.741	0.0802542	Yes	9	0.0238704	0.17624	0.155241	0.00323227	0.477108	E	Strand
416	VAL	112.78	-99.9451	4.2	19.6273	1.81443	-0.317	0.217443	Yes	7	0.0681585	0.182141	0.195862	0.00266966	0.309409	E	Strand
417	THR	116.029	-90.1819	-0.7	11.0193	4.19811	-0.093	0.13289	Yes	9	0.0149438	0.175722	0.186918	0.00341897	0.312873	E	Strand
418	GLU	135.795	-76.1919	-3.5	70.8878	62.9226	0.739	0.691117	No	5	0.0115573	0.159485	0.276856	0.00219022	0.114072	E	Strand
419	VAL	-76.6043	-124.094	4.2	65.5421	63.8489	0.672	0.726116	No	6	0.00356504	0.166667	0.297966	0.00262881	0.167065	T	Turn
420	GLU	-82.1663	-99.2377	-3.5	87.7872	105.897	0.931	0.855876	No	3	8.19272e-05	0.14689	0.598891	0.00173583	0.0392567	T	Turn
421	GLY	-11.0327	-122.89	-0.4	43.6415	69.4277	0.718	0.925491	No	2	0	0.145462	0.770975	0.00130192	0.021389	T	Turn
422	THR	171.985	-69.4539	-0.7	26.3301	6.70279	0.082	0.317536	No	7	0.0209469	0.170062	0.254728	0.00324005	0.139343	T	Turn
423	SER	87.9394	-138.347	-0.8	35.1908	29.9818	0.04	0.509473	No	6	0.0396207	0.177284	0.256547	0.00239586	0.271206	E	Strand
424	PHE	132.337	-81.1625	2.8	9.10572	0.591521	0.834	0.0730128	Yes	12	0.182437	0.190552	0.147479	0.00437003	0.48854	E	Strand
425	LEU	97.0697	-76.2281	3.8	12.7518	0.0479312	-0.722	0.12048	Yes	10	0.137034	0.191671	0.140121	0.00344552	0.709039	E	Strand
426	THR	-13.1813	-97.181	-0.7	0	0	-0.238	0	Yes	8	0.014605	0.179231	0.183872	0.00284405	0.544464	E	Strand
427	GLY	177.792	-167.213	-0.4	0	0	-1.351	0	Yes	7	0.00420033	0.17385	0.232033	0.00247852	0.579697	E	Strand
428	ILE	145.11	-128.333	4.5	5.89828	0.32049	-0.589	0.0560103	Yes	9	0.0361281	0.182141	0.174574	0.00304874	0.794298	E	Strand
429	ILE	126.498	-74.1448	4.5	4.67273	0.0027229	-0.952	0.0443725	Yes	10	0.0259948	0.172017	0.166353	0.00347922	0.57891	E	Strand
430	SER	-87.6177	-105.042	-0.8	0	0	-1.346	0	Yes	10	0.0319861	0.166667	0.172439	0.00352622	0.588652	E	Strand
431	TRP	-146.667	-147.659	-0.9	88.9734	42.4911	-0.755	0.597478	No	8	0.0109959	0.15065	0.187223	0.00308449	0.286714	E	Strand
432	GLY	165.761	165.964	-0.4	26.4179	4.27141	-1.197	0.560236	No	4	0.00357691	0.143313	0.324905	0.0017876	0.101889	T	Turn
433	GLU	92.6477	-79.3131	-3.5	53.2135	27.4881	1.143	0.518802	No	7	0.00453295	0.133457	0.253508	0.00300006	0.0786634	T	Turn
434	GLU	-114.145	64.9484	-3.5	60.6663	65.5316	-0.396	0.591462	No	6	0.00407842	0.137971	0.266434	0.00257031	0.0930934	T	Turn
435	CYS	158.657	-175.967	2.5	29.9694	1.9211	-1.325	0.381193	No	7	0.0119067	0.140125	0.209869	0.00290272	0.106437	T	Turn
436	ALA	-2.51813	64.1602	1.8	41.3618	26.8804	-0.652	0.677362	No	5	0.00151866	0.12826	0.29262	0.00226642	0.0480732	T	Turn
437	MET	153.117	-70.9113	1.9	69.1919	92.2316	0.459	0.617729	No	6	0.00416245	0.127305	0.303874	0.00263704	0.0381946	T	Turn
438	LYS	126.024	-63.2767	-3.9	117.198	188.17	0.745	0.97258	No	5	0.00013809	0.122067	0.421406	0.00225673	0.0264762	T	Turn
439	GLY	21.9341	76.4364	-0.4	27.8855	26.3516	0.108	0.591358	No	6	0.00148574	0.128077	0.374768	0.00261871	0.0349359	T	Turn
440	LYS	167.392	-119.197	-3.9	57.3989	37.8827	0.08	0.476332	No	7	0.00360017	0.130214	0.21991	0.00294712	0.0648739	T	Turn
441	TYR	-174.461	-132.076	-1.3	58.3133	12.316	-1.06	0.445531	No	10	0.0118457	0.1447	0.170923	0.00387024	0.160685	C	Coil
442	GLY	142.319	-84.5183	-0.4	13.4574	0.698632	-1.105	0.285387	Yes	4	0.000823706	0.1447	0.343462	0.00171492	0.11813	E	Strand
443	ILE	130.032	-94.8596	4.5	19.034	1.46521	-1.036	0.180748	Yes	8	0.0160622	0.163703	0.191048	0.00296269	0.392312	E	Strand
444	TYR	140.33	-128.295	-1.3	0	0	-1.14	0	Yes	12	0.0360891	0.171034	0.139836	0.00413199	0.699451	E	Strand
445	THR	133.56	-87.0647	-0.7	0	0	-0.926	0	Yes	10	0.0357005	0.177022	0.168723	0.00337285	0.842795	E	Strand
446	LYS	89.8934	-86.3065	-3.9	31.2742	23.2778	-0.325	0.259532	Yes	10	0.102355	0.180402	0.181225	0.00340867	0.804658	E	Strand
447	VAL	-27.5749	-56.3944	4.2	13.8245	0.233498	-1.027	0.153157	Yes	11	0.0137339	0.175379	0.17856	0.00365787	0.982723	G	310Helix
448	SER	-12.8076	-66.9396	-0.8	23.508	7.07316	-0.441	0.340336	No	9	0.0161048	0.17385	0.223866	0.0031836	0.668081	G	310Helix
449	ARG	-28.2408	-71.3303	-4.5	96.1977	118.915	0.983	0.694092	No	8	0.0103452	0.165743	0.240034	0.00286334	0.660154	G	310Helix
450	TYR	9.27227	-107.085	-1.3	10.3853	1.51401	-0.196	0.0793469	Yes	12	0.0262873	0.172929	0.17136	0.00403521	1	H	AlphaHelix
451	VAL	-18.0228	-65.8486	4.2	40.4426	23.8863	0.743	0.448048	No	8	0.00701916	0.167366	0.22735	0.00286803	0.60428	H	AlphaHelix
452	ASN	-55.3176	-67.6779	-3.5	78.1064	101.552	0.966	0.862663	No	6	0.00154873	0.155816	0.310055	0.00229506	0.400602	H	AlphaHelix
453	TRP	-24.9175	-63.0829	-0.9	34.7766	19.1786	-1.144	0.233533	Yes	8	0.00985415	0.15984	0.187344	0.0029637	0.493528	H	AlphaHelix
454	ILE	-58.5733	-74.296	4.5	15.8239	1.7818	-1.116	0.150264	Yes	10	0.0131254	0.164754	0.192775	0.00355514	0.646913	H	AlphaHelix
455	LYS	-1.9442	-80.4093	-3.9	88.6215	114.359	0.821	0.735436	No	7	0.0164959	0.163182	0.263529	0.00267541	0.35264	H	AlphaHelix
456	GLU	-84.1581	-70.8886	-3.5	73.2274	96.1904	0.634	0.713926	No	6	0.0056811	0.150084	0.326376	0.00244157	0.247698	H	AlphaHelix
457	LYS	12.7851	-75.5329	-3.9	20.0942	7.5465	-0.096	0.166754	Yes	5	0.00146232	0.144003	0.313631	0.00209912	0.202695	H	AlphaHelix
458	THR	-12.8957	-77.1078	-0.7	30.1274	23.0504	-0.709	0.363331	No	8	0.0128256	0.155884	0.23808	0.00306301	0.353763	H	AlphaHelix
459	LYS	155.538	-69.9487	-3.9	70.123	93.4006	-0.24	0.581924	No	5	0.00622834	0.136971	0.345283	0.00229656	0.111687	T	Turn
460	LEU	56.4237	-82.9846	3.8	81.0395	100.21	-0.716	0.765665	No	4	0.000905677	0.12794	0.363341	0.00191895	0.0829945	T	Turn
461	THR	NA	-177.178	-0.7	69.661	113.517	-0.723	0.840099	No	3	0.000604261	0.128031	0.444722	0.00156684	0.0454406	T	Turn

## Sheet: FIXa measures - Percentiles
AA_HGVS	Residue	areaSES	areaSAS	ConsurfDB	relSESA	dg	bt	cl	Burts	pr	auth
47	TYR	100	100	51.3889	100	0.833333	3.33333	1.38889	99.4444	0.833333	1.38889
48	ASN	61.1111	52.2222	13.8889	64.7222	29.1667	89.1667	3.33333	74.7222	48.3333	3.05556
49	SER	61.6667	71.6667	34.1667	89.1667	29.1667	34.7222	1.66667	88.0556	57.7778	1.66667
50	GLY	31.1111	47.7778	55.2778	59.1667	29.1667	34.4444	1.94444	91.1111	48.8889	1.94444
51	LYS	90.5556	93.8889	78.8889	78.8889	44.1667	9.16667	0.833333	89.1667	75	0.833333
52	LEU	95.2778	97.7778	73.6111	95.5556	18.3333	3.88889	0.277778	96.6667	24.7222	0.277778
53	GLU	81.9444	73.0556	5.27778	78.6111	29.1667	6.11111	0.555556	91.9444	50	0.555556
54	GLU	70.5556	70	10.2778	66.3889	63.0556	58.6111	2.22222	76.1111	91.9444	2.22222
55	PHE	98.0556	98.0556	85.8333	89.4444	18.3333	15.8333	1.11111	93.3333	24.1667	1.11111
56	VAL	84.7222	82.5	53.0556	92.2222	18.3333	50.5556	2.77778	81.1111	20.5556	2.5
57	GLN	97.2222	99.1667	65	97.7778	7.77778	6.94444	2.5	95	6.11111	2.77778
58	GLY	46.1111	54.7222	40	93.6111	29.1667	15.2778	3.33333	76.9444	25.8333	3.88889
59	ASN	53.0556	63.3333	26.6667	50.8333	44.1667	11.9444	5	77.7778	38.6111	5
60	LEU	51.1111	56.1111	32.2222	42.2222	88.8889	84.4444	9.16667	31.9444	84.7222	8.33333
61	GLU	73.6111	78.6111	15.2778	68.3333	44.1667	16.3889	6.66667	69.1667	40	4.72222
62	ARG	86.3889	80.5556	11.9444	59.7222	75.2778	75.2778	5.27778	56.9444	83.8889	4.44444
63	GLU	68.0556	51.9444	12.5	63.6111	88.8889	45.8333	6.94444	42.7778	88.6111	6.66667
64	CYS	7.22222	15.2778	8.33333	7.22222	75.2778	45.5556	10.2778	48.8889	69.7222	9.16667
65	MET	84.1667	84.4444	90.5556	71.9444	63.0556	59.7222	10	52.5	57.2222	7.5
66	GLU	89.1667	94.1667	4.72222	88.8889	18.3333	4.72222	6.11111	84.1667	13.8889	3.33333
67	GLU	66.6667	75.5556	9.72222	62.7778	44.1667	21.6667	6.38889	70.5556	40.2778	5.55556
68	LYS	98.8889	93.0556	99.1667	94.1667	29.1667	52.7778	9.72222	73.3333	20.8333	5.83333
69	CYS	22.2222	25	14.1667	23.3333	63.0556	90.5556	10.5556	35.5556	47.7778	10
70	SER	41.3889	41.3889	43.0556	55.2778	44.1667	33.3333	8.33333	76.3889	29.7222	7.77778
71	PHE	83.6111	77.7778	73.0556	64.1667	63.0556	38.0556	8.61111	67.7778	46.6667	9.72222
72	GLU	88.6111	92.2222	5.27778	88.6111	44.1667	5.83333	4.44444	80	31.9444	6.94444
73	GLU	71.9444	50	7.5	67.2222	88.8889	90.2778	7.22222	48.3333	85.5556	8.61111
74	ALA	6.38889	6.38889	7.77778	6.38889	96.6667	61.9444	9.44444	28.3333	96.1111	11.6667
75	ARG	75.2778	72.7778	24.7222	48.3333	88.8889	21.1111	5.55556	54.1667	84.1667	9.44444
76	GLU	87.5	91.6667	14.7222	86.6667	29.1667	8.05556	4.72222	78.8889	19.1667	6.38889
77	VAL	52.5	42.5	40.2778	49.7222	75.2778	25	5.83333	38.0556	70.5556	7.22222
78	PHE	72.5	66.6667	25.8333	53.3333	88.8889	65.5556	8.88889	21.6667	83.3333	10.2778
79	GLU	74.4444	79.4444	38.6111	68.8889	7.77778	9.44444	4.16667	83.6111	1.94444	4.16667
80	ASN	56.1111	61.6667	36.9444	54.7222	29.1667	7.77778	3.88889	83.3333	27.5	5.27778
81	THR	76.6667	83.8889	88.6111	90	7.77778	3.33333	3.61111	98.0556	4.16667	3.61111
82	GLU	80.5556	85.8333	55.8333	76.6667	29.1667	28.0556	7.5	90	22.5	6.11111
83	ARG	78.0556	80.8333	63.0556	49.4444	63.0556	31.1111	7.77778	61.9444	54.1667	8.88889
84	THR	15.8333	19.7222	20.5556	15.2778	96.6667	57.7778	8.05556	23.0556	97.5	11.3889
85	THR	64.4444	73.3333	80	76.1111	63.0556	67.5	11.3889	64.1667	50.5556	10.8333
86	GLU	68.6111	71.1111	54.7222	64.4444	63.0556	48.3333	11.3889	68.6111	48.6111	11.1111
87	PHE	41.6667	36.1111	22.7778	31.1111	99.4444	92.7778	12.2222	11.3889	98.3333	12.2222
88	TRP	60.2778	62.2222	22.5	35.2778	99.4444	86.1111	11.6667	16.3889	98.6111	12.5
89	LYS	94.4444	70.5556	84.4444	85.2778	88.8889	97.5	13.6111	38.3333	87.2222	12.7778
90	GLN	95	94.4444	82.5	94.7222	29.1667	4.16667	10.8333	82.5	17.7778	10.5556
91	TYR	73.8889	67.5	25.5556	51.3889	93.6111	95	12.5	20	94.4444	11.9444
92	VAL	75	68.8889	96.6667	83.0556	7.77778	20	11.9444	89.4444	1.38889	8.05556
93	ASP	56.9444	44.4444	43.3333	60.2778	63.0556	95.8333	13.8889	46.9444	72.7778	13.8889
94	GLY	45.5556	54.1667	68.0556	92.5	7.77778	13.8889	12.7778	95.2778	7.22222	13.3333
95	ASP	92.2222	95	36.3889	99.4444	7.77778	20.8333	14.1667	95.5556	8.88889	14.4444
96	GLN	83.0556	62.7778	35.2778	74.1667	88.8889	96.1111	15.2778	40.8333	97.2222	15.2778
97	CYS	44.4444	46.1111	6.11111	51.1111	29.1667	81.9444	16.9444	78.6111	32.5	16.1111
98	GLU	96.3889	96.1111	96.3889	98.0556	44.1667	84.1667	16.6667	82.2222	62.2222	16.3889
99	SER	70	83.3333	56.1111	96.9444	7.77778	3.33333	15.8333	97.2222	5.83333	15.8333
100	ASN	60.5556	63.8889	52.2222	63.8889	75.2778	95.2778	21.6667	51.3889	89.4444	17.7778
101	PRO	79.7222	60	39.1667	95.2778	63.0556	93.6111	17.5	61.6667	75.2778	17.2222
102	CYS	26.6667	26.6667	8.88889	27.7778	29.1667	17.7778	20.2778	61.1111	26.1111	18.3333
103	LEU	68.3333	78.0556	67.2222	62.2222	63.0556	22.2222	19.7222	58.8889	67.2222	20.5556
104	ASN	70.8333	75.2778	27.5	75.2778	18.3333	11.3889	18.8889	82.7778	12.7778	20.2778
105	GLY	48.6111	61.3889	53.6111	96.3889	7.77778	16.1111	31.9444	91.6667	3.61111	19.4444
106	GLY	10.8333	20.8333	34.7222	16.6667	88.8889	94.4444	38.6111	34.1667	93.0556	22.5
107	SER	56.6667	61.1111	88.0556	75.8333	18.3333	98.3333	38.3333	73.0556	16.1111	18.0556
108	CYS	25.5556	31.3889	6.38889	26.9444	63.0556	97.7778	22.2222	47.5	74.7222	17.5
109	LYS	74.1667	80.2778	71.9444	57.7778	29.1667	96.9444	17.2222	75.8333	36.1111	15.5556
110	ASP	55.2778	57.2222	32.7778	56.6667	44.1667	30.2778	14.7222	66.9444	59.1667	15
111	ASP	61.3889	56.6667	80.2778	68.6111	29.1667	97.2222	15	72.7778	30.8333	14.1667
112	ILE	86.1111	87.7778	87.7778	82.2222	29.1667	28.6111	13.3333	79.4444	30.5556	13.0556
113	ASN	84.4444	90.8333	60.8333	91.3889	18.3333	10	13.0556	88.3333	16.9444	13.6111
114	SER	44.7222	58.3333	71.6667	61.1111	44.1667	54.1667	14.4444	70.2778	59.4444	14.7222
115	TYR	99.7222	82.2222	35	96.1111	29.1667	76.1111	16.3889	66.3889	34.1667	16.9444
116	GLU	69.4444	78.8889	88.8889	65.2778	18.3333	24.4444	16.1111	85.5556	17.2222	16.6667
117	CYS	41.9444	45	13.0556	47.7778	44.1667	47.5	20.8333	56.3889	49.4444	18.8889
118	TRP	98.3333	93.3333	95.5556	74.4444	44.1667	98.6111	61.9444	58.6111	40.8333	24.4444
119	CYS	33.0556	24.4444	8.61111	36.3889	75.2778	93.3333	61.3889	36.1111	73.6111	25.5556
120	PRO	48.0556	53.3333	82.2222	53.0556	63.0556	83.0556	58.8889	63.3333	62.5	25
121	PHE	67.2222	50.8333	92.2222	48.6111	75.2778	52.2222	50.5556	24.1667	76.9444	26.1111
122	GLY	23.0556	26.9444	53.8889	37.2222	7.77778	8.61111	30.2778	91.3889	2.5	21.1111
123	PHE	58.8889	56.3889	61.3889	40.2778	63.0556	51.1111	36.6667	41.1111	63.3333	23.0556
124	GLU	26.3889	33.6111	66.6667	22.5	88.8889	89.4444	59.7222	24.7222	88.8889	25.8333
125	GLY	31.3889	35.2778	25.2778	59.4444	18.3333	79.4444	56.6667	80.5556	12.5	22.2222
126	LYS	95.8333	96.6667	83.6111	85.8333	29.1667	55.5556	36.1111	78.3333	24.4444	19.7222
127	ASN	28.8889	33.3333	54.4444	26.6667	75.2778	93.0556	21.9444	25.8333	82.7778	20
128	CYS	6.38889	6.38889	17.5	6.38889	96.6667	91.3889	40.2778	19.4444	98.8889	22.7778
129	GLU	62.7778	62.5	46.9444	57.2222	63.0556	81.3889	37.2222	62.7778	64.1667	21.3889
130	LEU	83.3333	89.1667	92.7778	77.7778	29.1667	29.7222	33.3333	68.0556	21.1111	21.6667
131	ASP	55	50.5556	75.2778	55.8333	44.1667	36.3889	28.6111	60.5556	41.1111	24.1667
132	VAL	7.5	6.94444	64.4444	7.77778	93.6111	71.6667	53.0556	13.8889	95.8333	28.0556
133	THR	36.9444	49.1667	50.8333	38.3333	75.2778	32.7778	45.8333	44.7222	76.1111	28.8889
134	CYS	40.2778	47.5	9.44444	45.5556	88.8889	64.7222	71.3889	32.5	85.8333	32.7778
135	ASN	89.7222	95.8333	77.5	97.5	7.77778	5.55556	44.4444	83.8889	1.66667	23.8889
136	ILE	60.8333	69.1667	79.4444	52.7778	63.0556	41.9444	50	52.7778	54.7222	27.7778
137	LYS	94.7222	93.6111	70.5556	85.5556	44.1667	39.1667	58.3333	52.2222	36.6667	27.5
138	ASN	59.7222	68.3333	19.7222	61.3889	75.2778	64.4444	76.1111	32.7778	69.4444	37.7778
139	GLY	6.38889	6.38889	38.3333	6.38889	88.8889	79.7222	72.5	30.8333	82.5	33.8889
140	ARG	83.8889	66.3889	60.5556	56.3889	75.2778	94.7222	76.9444	24.4444	71.3889	30.2778
141	CYS	22.7778	29.7222	18.8889	24.1667	75.2778	99.7222	94.7222	13.0556	68.0556	41.1111
142	GLU	87.7778	85.5556	66.3889	86.9444	44.1667	70.5556	76.6667	43.6111	34.7222	31.9444
143	GLN	73.0556	33.8889	40.8333	66.6667	63.0556	80.8333	90	28.0556	51.6667	47.5
144	PHE	10.2778	14.7222	63.3333	8.33333	88.8889	100	99.1667	10.8333	78.3333	70.8333
145	CYS	27.2222	30	21.6667	28.6111	63.0556	92.2222	88.8889	23.3333	47.5	46.1111
146	LYS	81.1111	76.1111	97.2222	63.3333	63.0556	56.6667	67.5	51.1111	55.5556	33.6111
147	ASN	68.8889	72.2222	55.5556	73.3333	44.1667	53.0556	39.4444	60.2778	41.9444	26.9444
148	SER	63.0556	70.2778	91.1111	90.2778	18.3333	23.6111	19.4444	86.6667	17.5	20.8333
149	ALA	63.3333	87.5	91.3889	98.6111	7.77778	3.88889	15.5556	97.5	8.33333	18.6111
150	ASP	71.3889	82.7778	95.2778	81.9444	7.77778	10.8333	17.7778	95.8333	6.66667	19.1667
151	ASN	64.7222	66.9444	90.2778	68.0556	75.2778	46.6667	23.8889	59.4444	88.0556	24.7222
152	LYS	60	59.7222	64.7222	43.6111	44.1667	49.4444	42.5	63.6111	49.7222	23.6111
153	VAL	20	24.1667	50	18.8889	88.8889	78.0556	70.5556	13.6111	87.5	30.5556
154	VAL	58.0556	64.1667	88.3333	58.8889	18.3333	15	46.9444	78.0556	11.3889	26.3889
155	CYS	15.2778	12.5	13.3333	15.5556	63.0556	74.4444	75	22.7778	53.3333	35.8333
156	SER	30.2778	32.2222	39.4444	36.1111	75.2778	80	88.0556	25.5556	69.1667	49.7222
157	CYS	27.7778	25.8333	6.66667	29.7222	63.0556	48.8889	81.1111	57.5	53.0556	46.9444
158	THR	21.1111	32.7778	56.6667	21.3889	63.0556	85.8333	95	41.9444	49.1667	66.9444
159	GLU	53.6111	51.1111	96.1111	45.2778	63.0556	87.2222	93.0556	34.4444	68.8889	66.1111
160	GLY	58.3333	74.7222	26.1111	99.7222	0.277778	3.33333	61.3889	100	0.277778	29.1667
161	TYR	88.8889	85	37.2222	67.5	29.1667	87.5	89.7222	35.2778	22.7778	41.3889
162	ARG	93.8889	95.2778	95.8333	69.1667	44.1667	67.7778	77.7778	62.5	43.0556	30.8333
163	LEU	53.8889	52.5	23.8889	44.1667	75.2778	51.3889	70	45	75.5556	35.2778
164	ALA	30	35.5556	93.6111	41.1111	63.0556	58.3333	65	71.6667	68.3333	27.2222
165	GLU	91.3889	96.3889	80.8333	91.6667	7.77778	3.33333	39.1667	97.7778	4.72222	21.9444
166	ASN	42.2222	43.6111	35.8333	42.5	63.0556	54.7222	58.6111	59.7222	64.4444	25.2778
167	GLN	50.5556	60.5556	80.5556	40	44.1667	26.9444	50.2778	74.4444	42.7778	26.6667
168	LYS	57.2222	47.2222	62.7778	40.8333	96.6667	99.4444	80	8.33333	97.7778	31.1111
169	SER	26.1111	33.0556	62.5	31.9444	63.0556	44.7222	66.3889	53.3333	63.0556	29.4444
170	CYS	28.3333	28.0556	7.5	30.8333	63.0556	61.3889	81.6667	50.8333	60.2778	37.5
171	GLU	80	86.1111	24.4444	75	7.77778	4.44444	51.6667	93.0556	4.44444	23.3333
227	VAL	37.7778	29.4444	17.2222	35.5556	88.8889	61.1111	56.1111	7.77778	85	65.8333
228	VAL	26.9444	27.7778	23.0556	26.1111	63.0556	62.5	49.1667	22.2222	52.7778	55.8333
229	GLY	35.8333	53.0556	17.7778	71.3889	7.77778	15.5556	51.1111	94.7222	3.05556	38.0556
230	GLY	32.5	36.6667	10	66.9444	29.1667	24.1667	55.8333	76.6667	23.8889	42.7778
231	GLU	87.2222	94.7222	90	86.3889	18.3333	10.2778	48.6111	87.5	13.3333	39.7222
232	ASP	71.6667	70.8333	68.8889	82.7778	29.1667	37.2222	52.2222	69.7222	21.9444	41.6667
233	ALA	27.5	41.1111	21.9444	35	18.3333	22.7778	35.8333	46.3889	15.2778	34.7222
234	LYS	80.2778	88.6111	98.8889	63.0556	18.3333	12.2222	30.5556	86.3889	15.8333	36.3889
235	PRO	66.3889	74.1667	86.6667	83.3333	29.1667	17.2222	33.0556	84.7222	23.0556	44.7222
236	GLY	38.3333	35	40.5556	80.8333	18.3333	6.66667	29.7222	93.6111	14.4444	40
237	GLN	62.5	65	36.6667	55	18.3333	30.5556	52.7778	70	11.6667	51.3889
238	PHE	48.3333	43.3333	57.2222	33.8889	63.0556	85	79.7222	37.2222	46.9444	72.5
239	PRO	43.3333	36.3889	6.94444	48.0556	88.8889	73.8889	78.3333	18.0556	77.5	86.9444
240	TRP	38.0556	36.9444	26.3889	25.2778	99.4444	95.5556	96.9444	3.88889	96.6667	95.5556
241	GLN	18.8889	16.3889	18.8889	15.8333	88.8889	84.7222	84.7222	6.94444	74.1667	85.5556
242	VAL	15	12.2222	28.6111	12.5	75.2778	81.6667	84.4444	15	55.2778	88.3333
243	VAL	39.4444	22.5	33.6111	37.7778	63.0556	68.3333	51.9444	25	51.3889	58.6111
244	LEU	6.38889	6.38889	36.1111	6.38889	88.8889	87.7778	71.6667	8.61111	79.7222	76.9444
245	ASN	43.6111	38.3333	58.0556	43.3333	75.2778	57.2222	48.0556	40.2778	76.3889	55
246	GLY	36.6667	48.6111	99.7222	72.2222	18.3333	12.7778	25.5556	85.2778	14.1667	38.6111
247	LYS	91.1111	88.8889	94.1667	79.7222	29.1667	25.8333	24.7222	66.1111	27.7778	40.2778
248	VAL	74.7222	86.6667	75.8333	82.5	29.1667	14.4444	26.9444	86.9444	27.2222	39.1667
249	ASP	76.1111	86.9444	98.6111	87.2222	18.3333	18.8889	27.5	89.7222	14.7222	36.6667
250	ALA	58.6111	46.9444	46.1111	91.1111	18.3333	26.3889	27.7778	83.0556	13.0556	38.8889
251	PHE	67.5	48.8889	81.1111	49.1667	88.8889	76.9444	52.7778	26.3889	91.1111	59.4444
252	CYS	28.6111	28.3333	4.44444	31.3889	29.1667	36.1111	56.6667	72.2222	18.8889	58.0556
253	GLY	20.8333	18.3333	8.05556	33.3333	44.1667	56.1111	74.4444	44.1667	26.3889	73.0556
254	GLY	12.7778	13.8889	24.1667	20	63.0556	43.6111	86.3889	32.2222	37.2222	87.2222
255	SER	11.1111	13.6111	29.4444	11.9444	75.2778	60.5556	90.8333	21.3889	51.9444	93.3333
256	ILE	6.38889	6.38889	27.2222	6.38889	100	91.1111	85.2778	2.5	99.7222	98.8889
257	VAL	31.6667	37.2222	33.3333	31.6667	63.0556	51.6667	83.6111	39.1667	38.0556	89.1667
258	ASN	36.3889	46.3889	47.2222	34.1667	75.2778	55	65.2778	34.7222	60.5556	86.3889
259	GLU	49.4444	57.5	69.7222	41.9444	44.1667	29.4444	36.9444	56.6667	31.6667	71.3889
260	LYS	25.8333	34.7222	68.6111	19.1667	88.8889	33.8889	38.0556	16.9444	81.3889	76.1111
261	TRP	6.38889	6.38889	31.3889	6.38889	93.6111	55.8333	64.1667	5.55556	86.3889	89.7222
262	ILE	6.38889	6.38889	27.7778	6.38889	96.6667	94.1667	89.4444	1.94444	92.5	96.6667
263	VAL	16.6667	8.05556	44.1667	14.7222	96.6667	96.6667	98.8889	1.66667	91.3889	98.6111
264	THR	6.38889	6.38889	15	6.38889	75.2778	72.2222	86.6667	15.5556	54.4444	92.5
265	ALA	6.38889	6.38889	1.66667	6.38889	75.2778	40	71.9444	27.2222	58.0556	91.6667
266	ALA	9.16667	11.1111	11.9444	11.3889	96.6667	58.0556	69.7222	13.3333	94.1667	96.9444
267	HIS	35.5556	41.6667	0.277778	29.4444	63.0556	49.7222	70.8333	42.5	40.5556	85.2778
268	CYS	37.2222	30.8333	5.83333	40.5556	75.2778	69.4444	60.5556	28.8889	65.2778	82.5
269	VAL	23.6111	23.6111	52.5	22.2222	88.8889	73.0556	68.6111	20.2778	78.0556	87.5
270	GLU	85.5556	67.7778	86.9444	84.4444	18.3333	31.6667	42.7778	68.8889	11.1111	55.2778
271	THR	81.6667	88.3333	93.3333	94.4444	7.77778	3.33333	20	98.8889	5.27778	35.5556
272	GLY	46.6667	61.9444	91.6667	93.8889	18.3333	12.5	20.5556	93.8889	15.5556	40.8333
273	VAL	59.1667	53.6111	75	60	44.1667	28.8889	23.3333	68.3333	45.8333	45.8333
274	LYS	92.7778	89.4444	99.4444	81.1111	44.1667	23.0556	21.3889	61.3889	36.9444	53.3333
275	ILE	17.5	18.0556	68.3333	14.1667	75.2778	49.1667	41.6667	19.7222	72.2222	60
276	THR	43.8889	40.2778	85	47.2222	63.0556	34.1667	42.2222	45.5556	46.1111	64.7222
277	VAL	7.77778	10.2778	20	8.05556	75.2778	71.3889	67.2222	15.2778	63.8889	74.4444
278	VAL	40.8333	28.8889	65.2778	39.1667	63.0556	56.9444	62.7778	30.5556	45	70.2778
279	ALA	6.94444	8.61111	61.1111	8.61111	88.8889	72.5	68.3333	9.44444	72.5	87.7778
280	GLY	8.88889	7.5	10.8333	12.7778	44.1667	39.7222	61.6667	21.9444	29.1667	68.8889
281	GLU	49.1667	38.8889	51.3889	41.3889	75.2778	57.5	49.7222	16.1111	67.7778	67.5
282	HIS	14.7222	11.3889	50.5556	11.1111	99.4444	85.5556	63.6111	3.33333	100	68.6111
283	ASN	52.7778	40	58.8889	50	88.8889	60.2778	37.5	30	90	51.1111
284	ILE	44.1667	40.5556	59.7222	36.9444	63.0556	41.1111	31.3889	43.8889	60	48.0556
285	GLU	88.3333	83.6111	96.9444	87.7778	29.1667	29.1667	24.1667	77.5	23.6111	37.2222
286	GLU	96.9444	98.3333	93.8889	98.3333	7.77778	11.1111	18.0556	94.1667	5	29.7222
287	THR	73.3333	71.9444	93.0556	88.0556	29.1667	19.7222	18.3333	80.2778	26.6667	38.3333
288	GLU	45.8333	39.4444	42.5	38.6111	88.8889	42.5	34.7222	36.9444	91.6667	54.4444
289	HIS	97.7778	98.6111	92.5	96.6667	18.3333	7.5	19.1667	92.7778	13.6111	39.4444
290	THR	29.1667	31.1111	81.3889	30	63.0556	42.2222	41.6667	36.6667	52.2222	63.6111
291	GLU	76.9444	73.8889	41.1111	70.2778	44.1667	36.6667	31.9444	65.8333	39.1667	48.3333
292	GLN	47.7778	48.3333	46.3889	38.8889	75.2778	28.3333	41.9444	31.6667	62.7778	80.2778
293	LYS	91.9444	91.9444	84.7222	80	44.1667	31.3889	38.8889	59.1667	29.4444	61.9444
294	ARG	50.2778	49.4444	71.6667	32.5	93.6111	42.7778	40.5556	11.6667	92.2222	77.7778
295	ASN	47.2222	55.2778	94.4444	46.1111	75.2778	27.7778	35.2778	43.0556	66.6667	67.7778
296	VAL	6.38889	6.38889	31.6667	6.38889	88.8889	47.7778	43.8889	27.5	79.4444	73.8889
297	ILE	78.6111	77.2222	77.2222	70	75.2778	23.8889	33.6111	55.8333	66.9444	69.1667
298	ARG	79.1667	72.5	67.2222	52.2222	44.1667	33.6111	39.7222	51.6667	35.5556	64.1667
299	ILE	51.9444	45.5556	46.6667	42.7778	88.8889	71.9444	43.3333	17.7778	89.7222	71.9444
300	ILE	55.8333	65.5556	49.1667	45.8333	44.1667	45	60.2778	53.0556	26.9444	79.7222
301	PRO	54.4444	48.0556	76.9444	60.8333	44.1667	31.9444	58.0556	49.1667	28.3333	79.4444
302	HIS	24.7222	30.5556	12.5	19.4444	63.0556	48.0556	62.7778	46.6667	53.6111	82.7778
303	HIS	88.0556	87.2222	58.6111	81.6667	7.77778	3.33333	30.2778	98.3333	3.33333	49.4444
304	ASN	69.7222	81.6667	78.3333	73.8889	18.3333	14.7222	45	94.4444	12.2222	64.4444
305	TYR	65	58.0556	23.3333	44.7222	88.8889	53.8889	49.4444	36.3889	90.2778	81.6667
306	ASN	69.1667	73.6111	60	73.6111	29.1667	18.0556	27.2222	88.8889	35.8333	45
307	ALA	50	60.2778	86.1111	78.3333	18.3333	22.5	32.2222	84.4444	16.3889	47.7778
308	ALA	65.5556	84.1667	100	99.1667	18.3333	8.88889	23.0556	96.3889	20	34.4444
309	ILE	93.6111	96.9444	87.2222	93.3333	7.77778	3.33333	22.7778	99.1667	6.38889	31.3889
310	ASN	51.3889	55	63.8889	48.8889	63.0556	68.8889	54.1667	46.1111	68.6111	59.7222
311	LYS	66.9444	63.0556	50.2778	50.5556	75.2778	67.2222	64.4444	23.6111	70	80.8333
312	TYR	56.3889	54.4444	94.7222	35.8333	29.1667	41.3889	63.8889	50.5556	16.6667	78.3333
313	ASN	54.7222	59.4444	58.3333	52.5	44.1667	60.8333	71.1111	49.4444	33.3333	74.7222
314	HIS	35	44.1667	37.7778	28.0556	96.6667	75.8333	77.2222	4.44444	94.7222	97.7778
315	ASP	6.38889	6.38889	3.05556	6.38889	75.2778	48.6111	82.7778	26.9444	56.1111	95
316	ILE	8.61111	7.77778	20.2778	7.5	99.4444	82.7778	88.6111	0.277778	95	99.7222
317	ALA	6.38889	6.38889	13.6111	6.38889	88.8889	72.7778	81.3889	16.6667	71.6667	95.2778
318	LEU	6.38889	6.38889	21.3889	6.38889	75.2778	66.9444	83.0556	20.5556	55	91.9444
319	LEU	6.38889	6.38889	45.8333	6.38889	93.6111	83.8889	70.2778	3.05556	86.6667	88.8889
320	GLU	21.6667	27.5	47.5	17.7778	63.0556	24.7222	41.1111	56.1111	43.6111	73.6111
321	LEU	6.38889	6.38889	20.8333	6.38889	88.8889	75.5556	62.2222	21.1111	77.2222	81.1111
322	ASP	53.3333	58.8889	81.6667	54.4444	44.1667	13.3333	32.5	66.6667	30.2778	63.0556
323	GLU	70.2778	81.1111	75.8333	65.8333	18.3333	5	29.4444	80.8333	10	52.5
324	PRO	51.6667	55.5556	44.4444	56.9444	29.1667	16.6667	35.8333	65	18.6111	63.8889
325	LEU	12.2222	21.1111	43.6111	10	96.6667	76.6667	67.7778	5.83333	93.8889	92.7778
326	VAL	71.1111	78.3333	78.0556	76.9444	44.1667	20.5556	36.6667	63.0556	25	77.5
327	LEU	66.1111	71.3889	56.3889	58.6111	88.8889	37.7778	58.0556	37.7778	73.8889	89.4444
328	ASN	72.7778	74.4444	38.8889	80.2778	44.1667	18.3333	46.3889	70.8333	28.6111	72.2222
329	SER	65.2778	83.0556	89.4444	92.7778	18.3333	6.38889	45.5556	88.6111	7.77778	63.3333
330	TYR	89.4444	68.0556	86.3889	67.7778	63.0556	43.8889	48.3333	45.2778	51.1111	69.4444
331	VAL	6.38889	6.38889	35.5556	6.38889	99.4444	51.9444	59.4444	14.7222	96.9444	93.0556
332	THR	42.5	57.7778	61.9444	46.3889	63.0556	43.0556	74.1667	55.2778	39.7222	86.6667
333	PRO	50.8333	51.6667	31.9444	56.1111	44.1667	30.8333	75.5556	63.8889	21.3889	83.8889
334	ILE	18.0556	20	38.0556	15	63.0556	88.0556	91.9444	31.3889	44.1667	83.0556
335	CYS	19.7222	27.2222	42.7778	20.5556	63.0556	63.0556	97.2222	43.3333	46.3889	78.0556
336	ILE	32.2222	23.8889	18.3333	27.2222	63.0556	69.7222	93.8889	19.1667	43.3333	84.7222
337	ALA	19.4444	21.6667	28.3333	24.7222	63.0556	77.5	92.2222	31.1111	47.2222	75
338	ASP	39.7222	45.2778	77.7778	39.4444	63.0556	55.2778	88.3333	41.3889	44.7222	80.5556
339	LYS	90.8333	92.5	69.4444	79.1667	18.3333	9.72222	69.4444	87.2222	7.5	65.2778
340	GLU	81.3889	68.6111	73.8889	78.0556	29.1667	20.2778	78.3333	79.7222	18.3333	62.2222
341	TYR	33.6111	28.6111	70.8333	24.4444	88.8889	92.5	95.8333	17.2222	77.7778	76.3889
342	THR	14.4444	12.7778	73.6111	13.8889	93.6111	98.8889	99.7222	4.16667	83.6111	93.6111
343	ASN	54.1667	64.4444	47.7778	51.9444	88.8889	65	93.6111	26.1111	76.6667	85.8333
344	ILE	82.7778	77.5	98.0556	75.5556	63.0556	65.8333	83.8889	71.1111	48.0556	68.0556
345	PHE	45.2778	29.1667	65.8333	32.7778	88.8889	78.8889	92.7778	37.5	80.5556	77.2222
346	LEU	24.4444	25.5556	97.5	21.1111	88.8889	61.6667	87.2222	26.6667	78.6111	80
347	LYS	90	90	90.8333	76.3889	63.0556	82.2222	74.1667	60	52.5	58.8889
348	PHE	97.5	97.2222	61.6667	88.3333	18.3333	3.33333	69.4444	92.5	9.16667	52.2222
349	GLY	40	49.7222	76.6667	84.1667	18.3333	13.6111	54.7222	81.6667	10.5556	43.3333
350	SER	48.8889	39.1667	98.0556	66.1111	44.1667	43.3333	80.8333	64.7222	33.6111	57.2222
351	GLY	13.0556	10.5556	43.8889	20.8333	44.1667	44.1667	87.2222	53.8889	28.8889	67.2222
352	TYR	67.7778	55.8333	67.7778	46.9444	44.1667	77.7778	90.2778	28.6111	33.8889	60.5556
353	VAL	14.1667	14.4444	25	12.2222	88.8889	86.6667	90.5556	5.27778	75.8333	85
354	SER	20.2778	14.1667	29.1667	23.8889	44.1667	70	85	39.7222	28.0556	69.7222
355	GLY	18.3333	19.1667	1.38889	28.3333	18.3333	27.2222	55	73.6111	8.61111	54.1667
356	TRP	55.5556	31.6667	16.1111	33.0556	96.6667	91.6667	76.3889	1.38889	95.5556	79.1667
357	GLY	11.6667	16.1111	3.88889	18.0556	63.0556	41.6667	56.9444	57.2222	45.5556	65
358	ARG	64.1667	63.6111	69.1667	41.6667	99.4444	80.5556	54.1667	9.16667	99.4444	65.5556
359	VAL	75.8333	69.4444	52.7778	83.8889	44.1667	17.5	32.7778	74.1667	32.2222	50.8333
360	PHE	98.6111	99.4444	78.6111	90.8333	7.77778	3.33333	23.6111	96.1111	2.22222	36.9444
361	HIS	52.2222	46.6667	56.9444	39.7222	88.8889	46.3889	45.5556	45.8333	88.3333	56.3889
362	LYS	96.6667	97.5	85.5556	87.5	18.3333	14.1667	25.2778	85.8333	11.9444	40.5556
363	GLY	37.5	53.8889	65.5556	77.5	29.1667	18.6111	25	86.1111	21.6667	41.9444
364	ARG	95.5556	92.7778	87.5	71.6667	63.0556	45.2778	31.1111	49.7222	58.8889	46.6667
365	SER	40.5556	34.1667	98.3333	53.6111	44.1667	36.9444	48.8889	73.8889	31.3889	53.6111
366	ALA	16.9444	21.9444	45.8333	20.2778	88.8889	53.6111	47.7778	20.8333	83.0556	57.7778
367	LEU	85.8333	80	83.3333	81.3889	44.1667	23.3333	28.0556	71.3889	37.7778	42.5
368	VAL	57.5	58.6111	72.5	58.3333	63.0556	40.8333	40.2778	33.8889	55.8333	50
369	LEU	6.38889	6.38889	9.44444	6.38889	63.0556	40.2778	63.3333	27.7778	56.3889	56.9444
370	GLN	32.7778	43.0556	26.9444	27.5	88.8889	66.6667	66.1111	14.4444	86.1111	57.5
371	TYR	77.5	65.2778	48.6111	53.8889	88.8889	80.2778	80.8333	25.2778	86.9444	62.5
372	LEU	34.4444	35.8333	30.5556	30.2778	44.1667	46.1111	75.8333	55	38.3333	56.6667
373	ARG	94.1667	76.6667	72.5	69.7222	75.2778	76.3889	75.2778	18.3333	70.2778	61.1111
374	VAL	6.66667	10	31.1111	6.66667	93.6111	68.6111	82.5	10.2778	90.5556	81.3889
375	PRO	41.1111	51.3889	49.7222	45	63.0556	32.2222	68.8889	50	50.8333	58.3333
376	LEU	57.7778	43.8889	45	47.5	63.0556	37.5	68.0556	51.9444	50.2778	60.8333
377	VAL	38.8889	37.7778	48.8889	37.5	44.1667	77.2222	65.8333	44.4444	31.1111	54.7222
378	ASP	63.8889	66.1111	55.2778	71.1111	18.3333	7.22222	28.3333	90.8333	10.2778	43.0556
379	ARG	82.2222	75	64.1667	54.1667	88.8889	59.4444	54.7222	33.3333	81.1111	71.1111
380	ALA	47.5	60.8333	89.4444	73.0556	44.1667	11.6667	38.0556	85	32.7778	52.7778
381	THR	22.5	23.3333	79.1667	22.7778	93.6111	56.3889	47.5	38.8889	93.3333	61.6667
382	CYS	12.5	13.0556	3.05556	11.6667	88.8889	78.3333	66.6667	29.1667	80	70
383	LEU	78.8889	75.8333	62.2222	70.8333	88.8889	30	43.8889	47.2222	81.9444	62.7778
384	ARG	99.1667	98.8889	83.8889	86.1111	44.1667	13.0556	34.1667	81.3889	34.4444	48.8889
385	SER	42.7778	42.2222	57.5	58.0556	29.1667	19.1667	28.8889	67.2222	19.7222	44.4444
386	THR	34.1667	22.2222	34.4444	34.7222	63.0556	50.2778	44.7222	58.3333	58.6111	53.0556
387	LYS	93.3333	95.5556	84.1667	83.6111	7.77778	3.33333	22.5	96.9444	2.77778	33.3333
388	PHE	85	86.3889	91.9444	65.5556	63.0556	33.0556	35	58.0556	60.8333	53.8889
389	THR	82.5	76.9444	95	95.8333	7.77778	16.9444	44.1667	90.5556	1.11111	45.5556
390	ILE	17.2222	21.3889	41.3889	13.6111	93.6111	58.8889	60	18.8889	92.7778	75.8333
391	TYR	61.9444	59.1667	37.5	43.0556	75.2778	74.7222	72.5	33.6111	70.8333	74.1667
392	ASN	86.6667	90.5556	83.0556	95	18.3333	32.5	63.0556	77.2222	6.94444	66.6667
393	ASN	25.2778	26.3889	42.2222	23.6111	75.2778	85.2778	87.7778	29.4444	61.3889	91.3889
394	MET	21.9444	20.5556	11.3889	17.2222	88.8889	75	81.9444	8.05556	74.4444	90
395	PHE	29.4444	31.9444	54.1667	21.6667	75.2778	90.8333	91.3889	12.2222	56.9444	90.5556
396	CYS	13.6111	11.6667	1.38889	13.3333	75.2778	52.5	72.7778	29.7222	65.5556	70.5556
397	ALA	8.33333	6.66667	10.5556	10.2778	88.8889	66.3889	78.6111	18.6111	78.8889	76.6667
398	GLY	11.9444	17.7778	15.8333	18.6111	44.1667	35.8333	59.1667	48.0556	35	51.6667
399	PHE	75.5556	76.3889	67.5	55.5556	44.1667	62.7778	51.3889	54.4444	36.3889	44.1667
400	HIS	90.2778	91.1111	89.7222	85	63.0556	63.6111	46.6667	40	58.3333	43.8889
401	GLU	79.4444	81.9444	70.2778	74.7222	63.0556	38.3333	34.1667	64.4444	65	34.1667
402	GLY	6.38889	6.38889	41.6667	6.38889	44.1667	27.5	30.8333	75.2778	41.3889	32.2222
403	GLY	43.0556	56.9444	63.6111	89.7222	7.77778	5.27778	21.1111	92.2222	3.88889	28.6111
404	ARG	36.1111	39.7222	53.3333	25.8333	88.8889	71.1111	46.3889	22.5	90.8333	47.2222
405	ASP	10	9.44444	12.7778	9.16667	18.3333	50	66.9444	60.8333	9.44444	56.1111
406	SER	24.1667	15.8333	33.0556	29.1667	75.2778	78.6111	75	10.5556	66.1111	72.7778
407	CYS	21.3889	10.8333	5.55556	21.9444	63.0556	53.3333	57.2222	42.2222	45.2778	68.3333
408	GLN	46.9444	45.8333	23.6111	38.0556	75.2778	86.3889	73.6111	9.72222	64.7222	75.2778
409	GLY	35.2778	32.5	16.3889	69.4444	29.1667	54.4444	53.6111	55.5556	18.0556	60.2778
410	ASP	29.7222	19.4444	2.22222	30.5556	99.7222	90	80.2778	1.11111	99.1667	88.0556
411	SER	11.3889	20.2778	2.5	13.0556	93.6111	81.1111	77.7778	6.11111	87.7778	84.4444
412	GLY	10.5556	9.72222	1.38889	16.3889	63.0556	46.9444	78.8889	39.4444	38.8889	83.3333
413	GLY	16.1111	18.8889	4.16667	25	63.0556	69.1667	89.4444	35	37.5	86.1111
414	PRO	9.44444	8.88889	3.61111	9.44444	88.8889	91.9444	98.0556	3.61111	71.9444	91.1111
415	HIS	13.3333	9.16667	28.8889	10.8333	88.8889	82.5	96.1111	2.77778	73.0556	88.6111
416	VAL	23.8889	17.5	45.2778	23.0556	63.0556	93.8889	98.6111	17.5	43.8889	78.6111
417	THR	16.3889	22.7778	51.9444	16.1111	88.8889	70.8333	95.5556	11.9444	80.8333	78.8889
418	GLU	78.3333	64.7222	74.1667	72.5	29.1667	63.3333	79.1667	57.7778	20.2778	50.5556
419	VAL	72.2222	65.8333	71.1111	79.4444	44.1667	35	86.1111	65.2778	42.2222	61.3889
420	GLU	91.6667	88.0556	80	91.9444	7.77778	8.33333	60.8333	98.6111	9.72222	33.0556
421	GLY	49.7222	69.7222	72.7778	97.2222	0.833333	3.33333	57.5	99.7222	0.555556	28.3333
422	THR	30.5556	24.7222	59.4444	32.2222	63.0556	79.1667	91.1111	48.6111	73.3333	55.5556
423	SER	39.1667	44.7222	57.7778	50.2778	44.1667	89.7222	96.9444	50.2778	30	73.3333
424	PHE	13.8889	15	76.3889	9.72222	99.4444	99.1667	99.4444	2.22222	98.0556	90.2778
425	LEU	17.7778	8.33333	30	14.4444	93.6111	98.0556	100	0.833333	81.6667	97.5
426	THR	6.38889	6.38889	48.3333	6.38889	75.2778	70.2778	97.5	11.1111	53.8889	92.2222
427	GLY	6.38889	6.38889	1.38889	6.38889	63.0556	39.4444	94.7222	38.6111	35.2778	94.1667
428	ILE	9.72222	13.3333	33.8889	8.88889	88.8889	88.8889	98.6111	7.5	65.8333	98.0556
429	ILE	8.05556	7.22222	21.1111	6.94444	93.6111	83.3333	92.5	4.72222	82.2222	93.8889
430	SER	6.38889	6.38889	1.94444	6.38889	93.6111	86.9444	86.1111	7.22222	84.4444	94.4444
431	TRP	93.0556	52.7778	28.0556	62.5	75.2778	62.2222	65.8333	12.5	67.5	75.5556
432	GLY	30.8333	23.0556	11.1111	57.5	18.3333	35.2778	50.8333	71.9444	10.8333	48.6111
433	GLU	59.4444	42.7778	85.2778	51.6667	63.0556	40.5556	34.4444	47.7778	63.6111	43.6111
434	GLU	65.8333	67.2222	41.9444	61.9444	44.1667	38.6111	43.0556	54.7222	39.4444	46.3889
435	CYS	33.3333	18.6111	3.33333	36.6667	63.0556	64.1667	47.2222	23.8889	59.7222	49.1667
436	ALA	46.3889	41.9444	32.5	70.5556	29.1667	26.1111	26.6667	62.2222	23.3333	36.1111
437	MET	76.3889	79.1667	66.1111	65	44.1667	38.8889	24.7222	65.5556	42.5	32.5
438	LYS	99.4444	99.7222	74.7222	98.8889	29.1667	10.5556	18.6111	87.7778	22.2222	30
439	GLY	31.9444	40.8333	60.5556	61.6667	44.1667	25.5556	26.3889	81.9444	41.6667	31.6667
440	LYS	62.2222	50.2778	59.1667	46.6667	63.0556	35.5556	29.1667	30.2778	61.1111	42.2222
441	TYR	63.6111	30.2778	18.0556	43.8889	93.6111	63.8889	55.5556	6.38889	93.6111	59.1667
442	GLY	18.6111	15.5556	16.9444	28.8889	18.3333	21.3889	55.5556	75	8.05556	51.9444
443	ILE	23.3333	16.6667	19.1667	19.7222	75.2778	73.3333	83.6111	14.1667	61.6667	83.6111
444	TYR	6.38889	6.38889	15.5556	6.38889	99.4444	88.6111	91.6667	0.555556	96.3889	97.2222
445	THR	6.38889	6.38889	22.2222	6.38889	93.6111	88.3333	96.3889	5	79.1667	99.1667
446	LYS	34.7222	38.0556	44.7222	26.3889	93.6111	96.3889	97.7778	10	80.2778	98.3333
447	VAL	19.1667	11.9444	19.4444	17.5	96.6667	68.0556	95.2778	8.88889	89.1667	99.4444
448	SER	28.0556	25.2778	39.7222	33.6111	88.8889	73.6111	94.7222	33.0556	71.1111	96.3889
449	ARG	96.1111	91.3889	82.7778	72.7778	75.2778	60	85.5556	41.6667	56.6667	96.1111
450	TYR	15.5556	16.9444	49.4444	10.5556	99.4444	83.6111	93.3333	6.66667	95.2778	100
451	VAL	45	38.6111	74.4444	44.4444	75.2778	50.8333	87.5	35.8333	57.5	94.7222
452	ASN	85.2778	85.2778	81.9444	93.0556	44.1667	26.6667	73.0556	67.5	25.2778	84.1667
453	TRP	38.6111	34.4444	14.7222	25.5556	75.2778	59.1667	79.4444	12.7778	61.9444	90.8333
454	ILE	20.5556	17.2222	16.6667	16.9444	93.6111	66.1111	84.4444	15.8333	85.2778	95.8333
455	LYS	92.5	90.2778	76.1111	80.5556	63.0556	74.1667	82.2222	53.6111	44.4444	81.9444
456	GLU	80.8333	81.3889	70	77.2222	44.1667	44.4444	64.7222	72.5	33.0556	71.6667
457	LYS	25	26.1111	51.6667	18.3333	29.1667	25.2778	53.3333	69.4444	19.4444	66.3889
458	THR	33.8889	37.5	30.8333	34.4444	75.2778	65.2778	73.3333	40.5556	66.3889	82.2222
459	LYS	77.7778	79.7222	48.0556	60.5556	29.1667	47.2222	40.8333	75.5556	25.5556	50.2778
460	LEU	86.9444	84.7222	30.2778	84.7222	18.3333	21.9444	25.8333	79.1667	15	45.2778
461	THR	77.2222	89.7222	29.7222	90.5556	7.77778	19.4444	26.1111	90.2778	5.55556	35

## Sheet: Amino Acid distances
	ala	cys	asp	glu	phe	gly	his	ile	lys	leu	met	asn	pro	gln	arg	ser	thr	val	trp	tyr
ala	0	1.5	1.57	1.51	1.52	1.59	1.51	1.52	1.52	1.46	1.48	1.51	1.49	1.47	1.6	1.38	1.49	1.44	1.55	1.59
cys	1.5	0	1.6	1.54	1.48	1.68	1.51	1.46	1.61	1.49	1.48	1.59	1.34	1.5	1.61	1.53	1.54	1.42	1.57	1.56
asp	1.57	1.6	0	1.48	1.65	1.61	1.55	1.62	1.59	1.67	1.65	1.51	1.46	1.53	1.63	1.52	1.58	1.6	1.72	1.62
glu	1.51	1.54	1.48	0	1.62	1.63	1.53	1.6	1.58	1.63	1.58	1.5	1.51	1.47	1.61	1.56	1.58	1.57	1.7	1.63
phe	1.52	1.48	1.65	1.62	0	1.63	1.48	1.39	1.61	1.45	1.48	1.56	1.6	1.54	1.61	1.58	1.52	1.42	1.53	1.49
gly	1.59	1.68	1.61	1.63	1.63	0	1.58	1.6	1.57	1.65	1.68	1.53	1.47	1.57	1.59	1.54	1.62	1.57	1.77	1.59
his	1.51	1.51	1.55	1.53	1.48	1.58	0	1.49	1.51	1.52	1.46	1.48	1.44	1.46	1.52	1.51	1.54	1.47	1.62	1.5
ile	1.52	1.46	1.62	1.6	1.39	1.6	1.49	0	1.58	1.42	1.42	1.5	1.58	1.51	1.57	1.57	1.53	1.14	1.55	1.45
lys	1.52	1.61	1.59	1.58	1.61	1.57	1.51	1.58	0	1.59	1.61	1.48	1.54	1.45	1.49	1.44	1.49	1.55	1.65	1.56
leu	1.46	1.49	1.67	1.63	1.45	1.65	1.52	1.42	1.59	0	1.5	1.58	1.64	1.56	1.62	1.47	1.52	1.43	1.53	1.54
met	1.48	1.48	1.65	1.58	1.48	1.68	1.46	1.42	1.61	1.5	0	1.62	1.55	1.52	1.65	1.6	1.6	1.48	1.57	1.57
asn	1.51	1.59	1.51	1.5	1.56	1.53	1.48	1.5	1.48	1.58	1.62	0	1.4	1.45	1.52	1.35	1.49	1.56	1.62	1.54
pro	1.49	1.34	1.46	1.51	1.6	1.47	1.44	1.58	1.54	1.64	1.55	1.4	0	1.45	1.57	1.38	1.46	1.55	1.65	1.58
gln	1.47	1.5	1.53	1.47	1.54	1.57	1.46	1.51	1.45	1.56	1.52	1.45	1.45	0	1.52	1.43	1.44	1.49	1.59	1.53
arg	1.6	1.61	1.63	1.61	1.61	1.59	1.52	1.57	1.49	1.62	1.65	1.52	1.57	1.52	0	1.53	1.56	1.51	1.73	1.55
ser	1.38	1.53	1.52	1.56	1.58	1.54	1.51	1.57	1.44	1.47	1.6	1.35	1.38	1.43	1.53	0	1.21	1.49	1.55	1.5
thr	1.49	1.54	1.58	1.58	1.52	1.62	1.54	1.53	1.49	1.52	1.6	1.49	1.46	1.44	1.56	1.21	0	1.43	1.53	1.56
val	1.44	1.42	1.6	1.57	1.42	1.57	1.47	1.14	1.55	1.43	1.48	1.56	1.55	1.49	1.51	1.49	1.43	0	1.59	1.4
trp	1.55	1.57	1.72	1.7	1.53	1.77	1.62	1.55	1.65	1.53	1.57	1.62	1.65	1.59	1.73	1.55	1.53	1.59	0	1.59
tyr	1.59	1.56	1.62	1.63	1.49	1.59	1.5	1.45	1.56	1.54	1.57	1.54	1.58	1.53	1.55	1.5	1.56	1.4	1.59	0
