# Supplementary material for: A Machine Learning Framework Predicts the Clinical Severity of Hemophilia B Caused by Point-Mutations
Source: Front Bioinform. 2022 Jun 23;2:912112. doi: 10.3389/fbinf.2022.912112 (PMC9580853; doi:10.3389/fbinf.2022.912112)
Supplement: Supplementary file 1 [file DataSheet1.zip › Supplementary Table 2 - FIXa RIN - v2.xlsx]

## Sheet: Definitions
	This is the Supplementary Table 2 from the manuscript “A machine learning framework predicts the clinical severity of Hemophilia B caused by point-mutations” , by Tiago J. S. Lopes, Tatiane Nogueira, Ricardo Rios.
	Here you will find the FIXa RIN used in the manuscript.
Complete FIXa RIN	This is the complete FIXa RIN, as outputted by the RINerator program (Doncheva et al., 2012). See the text of our paper for the details of how RINerator operates.
Field	Meaning
node1	This is the position of the first amino acid in the protein – following the HGVS numbering, where 47 is the first amino acid of the mature protein form.
node2	This is the position of the second amino acid in the protein – following the HGVS numbering, where 47 is the first amino acid of the mature protein form.
res1	The first amino acid.
res2	The second amino acid.
type	The type of contact, as outputted by RINerator (Doncheva et al., 2012).
subtype	The subtype of contact, as outputted by RINerator (Doncheva et al., 2012).
score	The score of the interaction (lower values indicate stronger interactions).
num_ints	The number of interactions between the atoms of two amino acids.
distance	The distance in Angstrom between the carbon-alpha of the two amino acids.
Simplified FIXa RIN	This is the RIN after the pre-processing steps – namely, considering all interaction types, minimum score, simplify function, etc (see paper Methods and the source code).
Field	Meaning
AA1	This is the position of the first amino acid in the protein – following the HGVS numbering, where 47 is the first amino acid of the mature protein form.
AA2	This is the position of the second amino acid in the protein – following the HGVS numbering, where 47 is the first amino acid of the mature protein form.
Res1	The first amino acid.
Res2	The second amino acid.

## Sheet: Complete FIXa RIN
node1	node2	res1	res2	type	subtype	score	num_ints	distance
227	230	VAL	GLY	cnt	mc_sc	2.0311	8	5.6041
227	406	VAL	SER	cnt	mc_sc	1.6072	3	6.2168
227	406	VAL	SER	cnt	sc_sc	0.3914	3	6.2168
227	410	VAL	ASP	cnt	sc_sc	0.0289	2	8.629
227	357	VAL	GLY	cnt	mc_mc	0.0182	2	4.3728
227	370	VAL	GLN	cnt	sc_sc	-0.3167	2	5.7126
227	229	VAL	GLY	cnt	mc_sc	0.1257	2	5.5203
227	357	VAL	GLY	cnt	mc_sc	3.1623	4	4.3728
228	435	VAL	CYS	cnt	sc_sc	4.8214	5	7.1523
228	405	VAL	ASP	cnt	mc_sc	2.8176	6	5.9847
228	406	VAL	SER	cnt	mc_sc	0.033	3	5.9308
228	407	VAL	CYS	cnt	sc_sc	0.0766	2	6.6866
228	436	VAL	ALA	cnt	sc_sc	2.9668	8	6.371
228	358	VAL	ARG	cnt	mc_sc	0.5492	2	5.777
228	361	VAL	HIS	cnt	sc_sc	0.0012	1	6.7365
229	404	GLY	ARG	cnt	mc_sc	3.4924	8	4.4883
230	371	GLY	TYR	cnt	mc_mc	1.68	3	5.4849
230	372	GLY	LEU	cnt	mc_sc	0.0833	2	4.8726
230	231	GLY	GLU	cnt	mc_mc	0.0356	2	3.7873
231	232	GLU	ASP	cnt	mc_mc	0.0235	2	3.8149
231	371	GLU	TYR	cnt	sc_sc	0.179	2	5.73
232	370	ASP	GLN	cnt	sc_sc	0.7391	2	4.5085
232	370	ASP	GLN	cnt	mc_mc	0.4384	1	4.5085
232	370	ASP	GLN	cnt	mc_sc	1.1152	1	4.5085
233	237	ALA	GLN	cnt	sc_sc	2.4137	4	6.8531
233	369	ALA	LEU	cnt	sc_sc	1.8254	5	6.1505
233	369	ALA	LEU	cnt	mc_sc	0.2469	3	6.1505
233	234	ALA	LYS	cnt	mc_sc	1.4952	4	3.8087
234	235	LYS	PRO	cnt	mc_mc	0.895	2	3.8883
234	235	LYS	PRO	cnt	sc_sc	1.3171	3	3.8883
234	235	LYS	PRO	cnt	mc_sc	2.751	7	3.8883
234	236	LYS	GLY	cnt	mc_sc	0.5651	5	6.4773
234	237	LYS	GLN	cnt	sc_sc	3.3455	4	5.9717
234	237	LYS	GLN	cnt	mc_sc	2.7831	3	5.9717
235	288	PRO	GLU	cnt	mc_sc	0.2886	2	7.3437
235	330	PRO	TYR	cnt	mc_sc	0.0016	1	9.3274
235	288	PRO	GLU	cnt	sc_sc	0.4725	4	7.3437
235	282	PRO	HIS	cnt	mc_sc	0.7578	3	5.5981
235	330	PRO	TYR	cnt	sc_sc	0.0524	1	9.3274
236	330	GLY	TYR	cnt	mc_sc	5.2172	11	5.733
236	235	GLY	PRO	cnt	mc_mc	0.7839	1	3.8519
236	282	GLY	HIS	cnt	mc_sc	0.2451	3	6.4432
237	282	GLN	HIS	cnt	mc_sc	0.7324	4	7.9566
237	238	GLN	PHE	cnt	mc_sc	0.3774	4	3.8124
237	239	GLN	PRO	cnt	mc_sc	0.8716	2	6.0836
237	282	GLN	HIS	cnt	sc_sc	1.0155	3	7.9566
237	238	GLN	PHE	cnt	sc_sc	4.6192	11	3.8124
238	240	PHE	TRP	cnt	mc_mc	1.7355	3	5.6213
238	240	PHE	TRP	cnt	sc_sc	5.3024	8	5.6213
238	241	PHE	GLN	cnt	sc_sc	1.1165	4	6.0946
238	354	PHE	SER	cnt	sc_sc	1.119	7	8.3759
238	369	PHE	LEU	cnt	sc_sc	0.7511	2	8.9842
239	330	PRO	TYR	cnt	mc_mc	0.9913	2	5.1005
239	238	PRO	PHE	cnt	mc_mc	0.4568	1	3.8596
239	241	PRO	GLN	cnt	mc_mc	0.2717	2	5.552
239	332	PRO	THR	cnt	mc_mc	1.4827	2	4.9761
239	329	PRO	SER	cnt	mc_sc	1.117	4	6.7314
239	330	PRO	TYR	cnt	mc_sc	2.8143	3	5.1005
239	332	PRO	THR	cnt	mc_sc	1.5971	6	4.9761
239	332	PRO	THR	cnt	sc_sc	2.1501	4	4.9761
239	238	PRO	PHE	cnt	mc_sc	-0.1514	3	3.8596
239	331	PRO	VAL	cnt	mc_sc	0.0688	3	4.4493
239	240	PRO	TRP	cnt	sc_sc	1.2301	2	3.8147
240	332	TRP	THR	cnt	mc_mc	1.8684	3	5.2761
240	332	TRP	THR	cnt	mc_sc	0.194	2	5.2761
240	334	TRP	ILE	cnt	sc_sc	3.3756	12	5.5348
240	241	TRP	GLN	cnt	mc_sc	0.1768	2	3.8367
240	241	TRP	GLN	cnt	sc_sc	0.1696	2	3.8367
240	255	TRP	SER	cnt	sc_sc	0.2385	3	5.1422
240	414	TRP	PRO	cnt	sc_sc	1.9637	4	8.6305
240	416	TRP	VAL	cnt	sc_sc	0.9965	4	10.4183
240	423	TRP	SER	cnt	sc_sc	2.1221	4	10.2344
240	256	TRP	ILE	cnt	mc_sc	3.4223	5	4.9781
240	333	TRP	PRO	cnt	mc_sc	0.0968	1	5.0966
240	334	TRP	ILE	cnt	mc_sc	0.2156	1	5.5348
241	240	GLN	TRP	cnt	mc_mc	0.7575	1	3.8367
241	242	GLN	VAL	cnt	mc_sc	1.1109	4	3.8127
241	238	GLN	PHE	cnt	mc_sc	0.783	2	6.0946
241	369	GLN	LEU	cnt	sc_sc	2.6924	8	8.6832
241	354	GLN	SER	cnt	sc_sc	0.0062	1	7.9399
241	356	GLN	TRP	cnt	sc_sc	3.4904	6	10.2128
242	278	VAL	VAL	cnt	mc_mc	1.7449	2	5.6002
242	278	VAL	VAL	cnt	mc_sc	0.5744	2	5.6002
242	256	VAL	ILE	cnt	sc_sc	2.3651	5	7.0545
242	254	VAL	GLY	cnt	mc_sc	1.8811	7	5.4258
242	279	VAL	ALA	cnt	mc_mc	0.5578	1	4.4158
242	262	VAL	ILE	cnt	sc_sc	5.4286	10	8.1021
242	279	VAL	ALA	cnt	sc_sc	1.9457	3	4.4158
242	279	VAL	ALA	cnt	mc_sc	1.184	2	4.4158
242	240	VAL	TRP	cnt	mc_sc	0.2123	1	6.5038
242	255	VAL	SER	cnt	mc_sc	0.671	3	5.5648
243	244	VAL	LEU	cnt	mc_sc	2.7361	4	3.8416
243	245	VAL	ASN	cnt	sc_sc	1.3644	2	6.5165
243	250	VAL	ALA	cnt	mc_sc	0.6567	2	6.1342
243	278	VAL	VAL	cnt	sc_sc	1.7136	5	5.6114
243	284	VAL	ILE	cnt	sc_sc	1.5508	7	7.9118
243	281	VAL	GLU	cnt	sc_sc	0.4011	1	7.86
243	356	VAL	TRP	cnt	sc_sc	1.8618	3	8.7689
244	245	LEU	ASN	cnt	mc_sc	0.6057	2	3.8151
244	252	LEU	CYS	cnt	mc_sc	1.145	4	5.112
244	253	LEU	GLY	cnt	mc_sc	0.5155	5	5.268
244	264	LEU	THR	cnt	sc_sc	3.7443	10	8.8835
244	319	LEU	LEU	cnt	sc_sc	0.3317	7	10.3029
244	276	LEU	THR	cnt	mc_mc	0.3151	1	5.9739
244	252	LEU	CYS	cnt	sc_sc	3.3174	4	5.112
244	275	LEU	ILE	cnt	sc_sc	0.4012	4	6.6239
244	262	LEU	ILE	cnt	sc_sc	0.0247	1	10.0567
244	277	LEU	VAL	cnt	sc_sc	1.2792	3	5.0033
245	249	ASN	ASP	cnt	mc_mc	1.8124	2	3.9533
245	251	ASN	PHE	cnt	mc_sc	0.2145	3	5.9046
245	249	ASN	ASP	cnt	mc_sc	2.3452	4	3.9533
245	249	ASN	ASP	cnt	sc_sc	3.6593	10	3.9533
245	250	ASN	ALA	cnt	mc_sc	0.1776	3	5.0288
245	248	ASN	VAL	cnt	mc_mc	0.2117	1	5.8551
245	276	ASN	THR	cnt	sc_sc	1.9032	4	4.9204
246	251	GLY	PHE	cnt	mc_sc	1.3891	5	7.3499
246	275	GLY	ILE	cnt	mc_sc	0.0036	1	4.5294
247	248	LYS	VAL	cnt	mc_sc	1.9601	5	3.7595
247	251	LYS	PHE	cnt	sc_sc	3.338	6	6.942
247	270	LYS	GLU	cnt	sc_sc	0.3473	9	9.2194
247	273	LYS	VAL	cnt	sc_sc	1.4217	4	7.8165
248	249	VAL	ASP	cnt	mc_mc	0.0678	2	3.8267
248	251	VAL	PHE	cnt	sc_sc	2.3022	3	5.8725
248	249	VAL	ASP	cnt	mc_sc	0.8562	3	3.8267
249	251	ASP	PHE	cnt	mc_mc	0.0349	1	5.6153
250	249	ALA	ASP	cnt	mc_mc	0.8098	1	3.8618
250	249	ALA	ASP	cnt	mc_sc	0.9718	2	3.8618
250	284	ALA	ILE	cnt	sc_sc	1.2378	3	7.8241
251	252	PHE	CYS	cnt	mc_sc	1.6048	5	3.8503
251	244	PHE	LEU	cnt	mc_sc	2.4608	2	6.1761
251	247	PHE	LYS	cnt	mc_sc	1.71	3	6.942
251	248	PHE	VAL	cnt	mc_sc	1.9616	3	5.8725
251	252	PHE	CYS	cnt	sc_sc	3.323	2	3.8503
251	268	PHE	CYS	cnt	sc_sc	2.0349	2	8.649
252	409	CYS	GLY	cnt	mc_mc	1.8422	2	4.8873
252	411	CYS	SER	cnt	sc_sc	0.2652	2	5.0363
252	411	CYS	SER	cnt	mc_sc	1.6658	2	5.0363
252	253	CYS	GLY	cnt	mc_sc	0.6964	1	3.8479
253	410	GLY	ASP	cnt	mc_mc	0.2621	3	5.0238
254	263	GLY	VAL	cnt	mc_mc	2.4484	3	5.4675
254	413	GLY	GLY	cnt	mc_mc	0.0926	2	4.1649
254	255	GLY	SER	cnt	mc_sc	0.2048	2	3.7894
254	264	GLY	THR	cnt	mc_mc	0.0046	1	4.4451
254	412	GLY	GLY	cnt	mc_mc	2.0303	2	4.5188
255	240	SER	TRP	cnt	mc_mc	0.9585	2	5.1422
255	263	SER	VAL	cnt	mc_sc	2.4605	6	5.2903
255	334	SER	ILE	cnt	sc_sc	1.0517	4	6.7915
255	263	SER	VAL	cnt	sc_sc	1.4851	3	5.2903
255	256	SER	ILE	cnt	mc_sc	0.0257	1	3.8274
256	255	ILE	SER	cnt	mc_mc	0.1079	1	3.8274
256	333	ILE	PRO	cnt	mc_mc	1.2714	3	4.6481
256	333	ILE	PRO	cnt	mc_sc	1.6853	4	4.6481
256	257	ILE	VAL	cnt	mc_sc	0.8967	2	3.8656
256	258	ILE	ASN	cnt	mc_sc	2.6075	3	6.0628
256	239	ILE	PRO	cnt	mc_sc	1.8042	2	8.2991
256	325	ILE	LEU	cnt	sc_sc	2.4069	6	8.5011
256	331	ILE	VAL	cnt	sc_sc	2.0147	3	7.9972
256	262	ILE	ILE	cnt	mc_mc	0.0171	1	4.612
256	262	ILE	ILE	cnt	mc_sc	0.0727	1	4.612
256	332	ILE	THR	cnt	mc_sc	0.256	4	6.7896
256	327	ILE	LEU	cnt	sc_sc	0.0087	2	9.6078
256	333	ILE	PRO	cnt	sc_sc	1.0206	1	4.6481
256	279	ILE	ALA	cnt	sc_sc	1.5575	1	8.0177
257	333	VAL	PRO	cnt	mc_sc	1.4459	2	5.12
257	261	VAL	TRP	cnt	mc_sc	0.7009	3	5.4166
257	258	VAL	ASN	cnt	sc_sc	0.3269	3	3.8244
257	458	VAL	THR	cnt	sc_sc	0.9162	3	7.9711
257	263	VAL	VAL	cnt	mc_sc	1.3989	3	6.4272
257	263	VAL	VAL	cnt	sc_sc	4.4754	6	6.4272
257	258	VAL	ASN	cnt	mc_sc	0.6114	2	3.8244
257	261	VAL	TRP	cnt	sc_sc	1.4178	1	5.4166
257	336	VAL	ILE	cnt	sc_sc	3.2529	4	7.0036
257	262	VAL	ILE	cnt	mc_sc	1.0337	4	5.3184
258	327	ASN	LEU	cnt	mc_sc	0.9963	3	8.4951
258	259	ASN	GLU	cnt	sc_sc	0.5933	2	3.8443
259	327	GLU	LEU	cnt	mc_sc	1.1798	4	6.4618
259	324	GLU	PRO	cnt	mc_sc	0.0961	1	5.1829
259	325	GLU	LEU	cnt	mc_sc	0.1846	5	4.8554
259	260	GLU	LYS	cnt	sc_sc	1.4144	3	3.8335
259	460	GLU	LEU	cnt	sc_sc	1.3846	4	9.763
259	324	GLU	PRO	cnt	sc_sc	1.4886	3	5.1829
259	327	GLU	LEU	cnt	sc_sc	1.3501	4	6.4618
260	259	LYS	GLU	cnt	mc_mc	0.078	2	3.8335
260	460	LYS	LEU	cnt	sc_sc	2.3002	6	7.383
260	320	LYS	GLU	cnt	sc_sc	2.5386	11	5.4133
260	324	LYS	PRO	cnt	sc_sc	1.1907	2	4.5257
260	324	LYS	PRO	cnt	mc_mc	0.0341	1	4.5257
260	258	LYS	ASN	cnt	sc_sc	0.0106	2	5.6993
260	261	LYS	TRP	cnt	sc_sc	0.9097	1	3.8327
260	322	LYS	ASP	cnt	mc_sc	0.1902	3	7.8775
261	262	TRP	ILE	cnt	mc_sc	0.1766	1	3.83
261	320	TRP	GLU	cnt	sc_sc	4.3126	16	4.3921
261	458	TRP	THR	cnt	sc_sc	0.3594	2	6.7722
261	258	TRP	ASN	cnt	sc_sc	2.7398	4	5.652
261	458	TRP	THR	cnt	mc_sc	2.037	3	6.7722
261	319	TRP	LEU	cnt	mc_sc	2.2292	6	5.5362
261	320	TRP	GLU	cnt	mc_sc	1.6871	3	4.3921
261	298	TRP	ARG	cnt	sc_sc	3.2444	7	8.872
261	457	TRP	LYS	cnt	sc_sc	0.1411	1	9.3527
261	457	TRP	LYS	cnt	mc_sc	3.7368	5	9.3527
261	300	TRP	ILE	cnt	sc_sc	1.2989	9	10.6353
261	318	TRP	LEU	cnt	mc_sc	0.1584	2	6.6534
261	318	TRP	LEU	cnt	sc_sc	-1.0107	5	6.6534
261	319	TRP	LEU	cnt	mc_mc	1.7496	1	5.5362
261	320	TRP	GLU	cnt	mc_mc	1.3155	1	4.3921
262	255	ILE	SER	cnt	mc_mc	1.4177	2	5.4452
262	321	ILE	LEU	cnt	sc_sc	2.6387	6	7.8037
262	263	ILE	VAL	cnt	mc_sc	2.6068	7	3.8658
262	319	ILE	LEU	cnt	sc_sc	1.8671	4	5.0543
262	277	ILE	VAL	cnt	sc_sc	2.2308	6	9.1089
262	319	ILE	LEU	cnt	mc_sc	0.0054	1	5.0543
262	255	ILE	SER	cnt	mc_sc	0.9846	3	5.4452
262	325	ILE	LEU	cnt	sc_sc	0.7736	1	9.5574
263	316	VAL	ILE	cnt	sc_sc	0.069	2	7.1568
263	318	VAL	LEU	cnt	sc_sc	1.3488	8	4.7519
263	336	VAL	ILE	cnt	sc_sc	2.497	7	9.5001
263	317	VAL	ALA	cnt	mc_mc	0.2403	1	5.9945
263	318	VAL	LEU	cnt	mc_sc	0.171	3	4.7519
263	318	VAL	LEU	cnt	mc_mc	0.0097	1	4.7519
263	428	VAL	ILE	cnt	sc_sc	1.5611	2	8.7807
263	425	VAL	LEU	cnt	sc_sc	0.0444	2	10.3602
264	412	THR	GLY	cnt	mc_mc	1.7647	7	3.7341
264	253	THR	GLY	cnt	mc_sc	0.0105	1	6.4832
264	263	THR	VAL	cnt	mc_sc	1.132	2	3.8252
264	265	THR	ALA	cnt	mc_sc	1.3051	5	3.849
264	269	THR	VAL	cnt	sc_sc	3.6985	8	7.7169
264	317	THR	ALA	cnt	sc_sc	1.7415	2	5.1765
264	319	THR	LEU	cnt	sc_sc	1.7228	9	7.5468
265	315	ALA	ASP	cnt	mc_sc	0.0237	1	5.2306
265	267	ALA	HIS	cnt	mc_mc	0.0465	1	5.421
265	267	ALA	HIS	cnt	sc_sc	1.7431	3	5.421
265	315	ALA	ASP	cnt	sc_sc	1.4706	3	5.2306
265	316	ALA	ILE	cnt	mc_mc	0.5334	1	4.277
265	412	ALA	GLY	cnt	mc_sc	1.4331	3	4.2077
265	268	ALA	CYS	cnt	sc_sc	0.0659	2	5.3618
266	315	ALA	ASP	cnt	mc_sc	0.4784	4	4.594
266	268	ALA	CYS	cnt	mc_mc	0.3313	1	5.1218
266	305	ALA	TYR	cnt	sc_sc	1.8796	4	8.9742
266	316	ALA	ILE	cnt	mc_sc	2.3857	7	4.6599
266	269	ALA	VAL	cnt	mc_sc	0.3232	1	4.867
266	317	ALA	ALA	cnt	mc_sc	0.5562	1	4.873
266	301	ALA	PRO	cnt	sc_sc	0.0229	1	5.5313
266	314	ALA	HIS	cnt	mc_sc	0.0234	1	7.1774
267	266	HIS	ALA	cnt	mc_mc	0.9511	1	3.8369
267	311	HIS	LYS	cnt	mc_sc	-1.3906	7	5.0014
267	312	HIS	TYR	cnt	sc_sc	5.9194	17	5.1011
267	315	HIS	ASP	cnt	sc_sc	0.734	7	5.7411
267	268	HIS	CYS	cnt	mc_sc	1.4462	3	3.7971
267	411	HIS	SER	cnt	sc_sc	2.7393	6	7.9013
267	430	HIS	SER	cnt	mc_sc	1.6648	7	7.4705
267	311	HIS	LYS	cnt	mc_mc	0.2095	1	5.0014
268	267	CYS	HIS	cnt	mc_mc	0.4139	2	3.7971
268	269	CYS	VAL	cnt	mc_mc	1.1551	3	3.8585
268	311	CYS	LYS	cnt	mc_sc	0.8253	4	8.2908
268	411	CYS	SER	cnt	sc_sc	0.0821	1	6.6563
268	265	CYS	ALA	cnt	mc_sc	0.4876	1	5.3618
268	269	CYS	VAL	cnt	mc_sc	0.6135	2	3.8585
269	270	VAL	GLU	cnt	mc_sc	1.6639	7	3.8187
269	265	VAL	ALA	cnt	mc_sc	1.8018	4	6.2732
269	317	VAL	ALA	cnt	sc_sc	1.3395	8	6.7928
269	299	VAL	ILE	cnt	sc_sc	1.1151	6	8.0806
269	301	VAL	PRO	cnt	sc_sc	0.3168	2	7.1609
269	319	VAL	LEU	cnt	sc_sc	1.3541	3	9.1506
270	268	GLU	CYS	cnt	mc_sc	0.0959	1	6.7224
271	272	THR	GLY	cnt	mc_sc	1.7491	4	3.8486
271	299	THR	ILE	cnt	mc_sc	1.6237	3	6.1727
273	272	VAL	GLY	cnt	mc_mc	0.7702	1	3.8215
273	275	VAL	ILE	cnt	mc_mc	1.871	3	5.6863
273	274	VAL	LYS	cnt	mc_sc	0.0453	2	3.8264
273	275	VAL	ILE	cnt	sc_sc	0.0232	1	5.6863
273	271	VAL	THR	cnt	mc_sc	0.3378	1	5.3951
274	275	LYS	ILE	cnt	mc_mc	1.1231	2	3.8406
274	295	LYS	ASN	cnt	sc_sc	1.927	2	6.1583
274	272	LYS	GLY	cnt	mc_sc	0.0039	1	6.2183
275	245	ILE	ASN	cnt	mc_mc	0.4811	2	5.7856
275	276	ILE	THR	cnt	mc_sc	1.3381	5	3.8324
275	296	ILE	VAL	cnt	sc_sc	1.7774	4	5.3041
275	273	ILE	VAL	cnt	mc_sc	1.3396	1	5.6863
275	245	ILE	ASN	cnt	mc_sc	1.6201	1	5.7856
276	277	THR	VAL	cnt	mc_sc	1.175	6	3.7865
276	293	THR	LYS	cnt	sc_sc	4.0589	13	7.0541
276	294	THR	ARG	cnt	mc_mc	0.9748	1	5.9068
276	295	THR	ASN	cnt	mc_mc	0.7196	1	4.2963
276	245	THR	ASN	cnt	mc_sc	0.5189	1	4.9204
277	321	VAL	LEU	cnt	sc_sc	4.0748	12	8.0105
277	294	VAL	ARG	cnt	sc_sc	1.6925	2	5.358
277	278	VAL	VAL	cnt	mc_sc	0.4295	5	3.7743
277	296	VAL	VAL	cnt	sc_sc	0.0228	1	7.3604
278	281	VAL	GLU	cnt	sc_sc	5.2937	9	6.8326
278	279	VAL	ALA	cnt	mc_sc	1.6272	4	3.8231
278	291	VAL	GLU	cnt	mc_sc	0.5793	3	6.0789
278	292	VAL	GLN	cnt	mc_mc	1.537	1	5.2339
278	293	VAL	LYS	cnt	mc_mc	0.9212	1	4.2286
278	292	VAL	GLN	cnt	mc_sc	0.3372	2	5.2339
278	293	VAL	LYS	cnt	mc_sc	0.048	1	4.2286
279	281	ALA	GLU	cnt	mc_mc	1.3995	4	5.4394
279	331	ALA	VAL	cnt	mc_sc	0.7283	4	6.2499
279	325	ALA	LEU	cnt	sc_sc	0.7185	5	7.7109
279	241	ALA	GLN	cnt	mc_mc	0.29	1	6.0771
279	292	ALA	GLN	cnt	sc_sc	0.2805	1	5.533
279	331	ALA	VAL	cnt	sc_sc	0.0152	1	6.2499
280	330	GLY	TYR	cnt	mc_mc	0.5439	3	5.3983
280	331	GLY	VAL	cnt	mc_sc	1.691	3	4.8101
280	290	GLY	THR	cnt	mc_sc	1.0916	1	6.0429
281	290	GLU	THR	cnt	mc_sc	1.2332	5	6.1423
281	280	GLU	GLY	cnt	mc_mc	1.1488	1	3.8099
281	282	GLU	HIS	cnt	mc_sc	0.1499	1	3.8308
281	283	GLU	ASN	cnt	mc_sc	0.9394	3	5.7947
281	284	GLU	ILE	cnt	sc_sc	1.8466	2	6.5955
282	288	HIS	GLU	cnt	mc_sc	1.3744	4	7.2973
282	369	HIS	LEU	cnt	mc_sc	2.5006	4	4.774
282	288	HIS	GLU	cnt	sc_sc	2.4641	4	7.2973
282	369	HIS	LEU	cnt	sc_sc	2.9875	15	4.774
282	234	HIS	LYS	cnt	mc_sc	1.3761	2	7.7205
282	238	HIS	PHE	cnt	mc_sc	2.3263	4	8.2349
282	280	HIS	GLY	cnt	mc_sc	0.4368	2	6.3647
283	285	ASN	GLU	cnt	mc_mc	1.1552	4	5.779
283	368	ASN	VAL	cnt	sc_sc	1.2056	3	4.0628
283	367	ASN	LEU	cnt	mc_mc	1.6207	1	5.5335
284	285	ILE	GLU	cnt	mc_sc	1.712	4	3.8469
284	356	ILE	TRP	cnt	sc_sc	3.5916	15	8.4592
284	281	ILE	GLU	cnt	mc_sc	0.5099	1	6.5955
284	283	ILE	ASN	cnt	mc_sc	0.0021	1	3.8446
284	366	ILE	ALA	cnt	mc_sc	0.6317	1	8.0102
285	367	GLU	LEU	cnt	sc_sc	2.4664	7	6.3961
285	286	GLU	GLU	cnt	mc_sc	0.0048	1	3.8471
286	287	GLU	THR	cnt	mc_sc	0.0174	6	3.8801
286	283	GLU	ASN	cnt	sc_sc	1.189	3	6.982
287	283	THR	ASN	cnt	mc_sc	1.972	3	7.038
287	288	THR	GLU	cnt	mc_sc	1.011	3	3.8334
287	289	THR	HIS	cnt	sc_sc	0.0469	2	5.9343
287	289	THR	HIS	cnt	mc_sc	0.1287	1	5.9343
287	291	THR	GLU	cnt	sc_sc	0.1156	2	7.5414
288	283	GLU	ASN	cnt	mc_sc	0.1766	4	6.6177
288	291	GLU	GLU	cnt	mc_sc	0.0124	1	7.2173
288	289	GLU	HIS	cnt	mc_sc	3.5731	8	3.8796
288	283	GLU	ASN	cnt	sc_sc	3.412	9	6.6177
288	330	GLU	TYR	cnt	sc_sc	2.3585	6	10.3027
288	290	GLU	THR	cnt	sc_sc	1.4314	1	5.8815
289	291	HIS	GLU	cnt	mc_sc	1.6162	6	5.9719
290	292	THR	GLN	cnt	mc_mc	0.6371	3	6.021
290	330	THR	TYR	cnt	sc_sc	5.5265	11	6.8806
290	289	THR	HIS	cnt	mc_sc	0.1306	2	3.8351
291	290	GLU	THR	cnt	mc_mc	0.1165	2	3.8353
291	293	GLU	LYS	cnt	mc_mc	1.9314	3	5.6325
292	331	GLN	VAL	cnt	sc_sc	0.7442	8	8.7085
292	290	GLN	THR	cnt	mc_sc	1.7959	1	6.021
293	292	LYS	GLN	cnt	mc_mc	0.033	1	3.8073
293	294	LYS	ARG	cnt	mc_sc	1.8244	7	3.8312
293	277	LYS	VAL	cnt	mc_sc	0.9626	1	5.6556
294	321	ARG	LEU	cnt	sc_sc	4.0491	11	6.0247
294	325	ARG	LEU	cnt	sc_sc	0.052	2	8.191
294	323	ARG	GLU	cnt	sc_sc	3.6218	12	7.1449
294	324	ARG	PRO	cnt	mc_sc	0.6198	4	8.2944
294	295	ARG	ASN	cnt	mc_sc	0.4048	3	3.8325
294	322	ARG	ASP	cnt	sc_sc	1.2764	4	6.397
294	292	ARG	GLN	cnt	mc_sc	0.0557	1	6.3846
295	275	ASN	ILE	cnt	mc_mc	1.6722	2	5.5251
295	275	ASN	ILE	cnt	mc_sc	0.7452	2	5.5251
295	296	ASN	VAL	cnt	mc_sc	0.0022	1	3.8187
296	320	VAL	GLU	cnt	mc_mc	1.3527	2	5.4987
296	295	VAL	ASN	cnt	mc_mc	0.3107	1	3.8187
296	297	VAL	ILE	cnt	mc_sc	0.8196	2	3.8337
296	299	VAL	ILE	cnt	sc_sc	2.9454	5	6.4741
296	319	VAL	LEU	cnt	sc_sc	6.992	13	5.8604
296	320	VAL	GLU	cnt	mc_sc	1.7513	3	5.4987
296	321	VAL	LEU	cnt	mc_mc	0.392	1	4.4827
296	298	VAL	ARG	cnt	mc_sc	0.0396	1	5.9555
296	319	VAL	LEU	cnt	mc_sc	0.0415	1	5.8604
296	321	VAL	LEU	cnt	sc_sc	0.1937	2	4.4827
296	275	VAL	ILE	cnt	mc_sc	1.4401	1	5.3041
297	298	ILE	ARG	cnt	mc_sc	0.2953	4	3.8395
297	322	ILE	ASP	cnt	mc_sc	1.4486	4	5.7305
297	322	ILE	ASP	cnt	sc_sc	0.1532	2	5.7305
297	274	ILE	LYS	cnt	mc_sc	0.008	1	6.9554
297	320	ILE	GLU	cnt	mc_sc	0.0964	1	5.7499
297	321	ILE	LEU	cnt	mc_sc	1.2868	2	5.6224
297	298	ILE	ARG	cnt	sc_sc	0.4442	1	3.8395
297	320	ILE	GLU	cnt	sc_sc	0.0422	2	5.7499
297	274	ILE	LYS	cnt	sc_sc	0.536	1	6.9554
297	260	ILE	LYS	cnt	sc_sc	2.1076	2	10.2069
298	320	ARG	GLU	cnt	sc_sc	6.3306	15	4.8774
298	320	ARG	GLU	cnt	mc_sc	0.2393	3	4.8774
299	300	ILE	ILE	cnt	mc_sc	0.2735	5	3.8299
299	273	ILE	VAL	cnt	mc_sc	1.2592	3	8.7232
299	319	ILE	LEU	cnt	mc_sc	0.0198	1	5.0221
299	270	ILE	GLU	cnt	mc_sc	1.7183	1	8.0522
299	301	ILE	PRO	cnt	sc_sc	0.0844	1	6.9938
299	319	ILE	LEU	cnt	sc_sc	0.1109	2	5.0221
299	272	ILE	GLY	cnt	mc_sc	0.0153	1	8.0211
300	301	ILE	PRO	cnt	mc_mc	1.2296	3	3.85
300	301	ILE	PRO	cnt	mc_sc	1.9575	6	3.85
300	457	ILE	LYS	cnt	sc_sc	7.8571	17	10.0326
300	318	ILE	LEU	cnt	mc_sc	0.0151	2	5.3816
300	318	ILE	LEU	cnt	sc_sc	0.9402	1	5.3816
301	302	PRO	HIS	cnt	mc_mc	0.7372	2	3.8235
301	453	PRO	TRP	cnt	mc_sc	3.4532	7	9.8592
301	317	PRO	ALA	cnt	mc_sc	1.5695	2	3.9012
301	302	PRO	HIS	cnt	mc_sc	0.1102	1	3.8235
302	453	HIS	TRP	cnt	mc_sc	1.4684	5	7.5475
302	305	HIS	TYR	cnt	mc_sc	1.5309	4	5.6367
302	314	HIS	HIS	cnt	sc_sc	1.7903	10	6.3538
302	303	HIS	HIS	cnt	mc_sc	1.8539	4	3.8527
302	303	HIS	HIS	cnt	sc_sc	-1.0257	9	3.8527
302	316	HIS	ILE	cnt	sc_sc	0.0879	4	5.9276
302	450	HIS	TYR	cnt	sc_sc	2.7279	3	8.1586
302	453	HIS	TRP	cnt	sc_sc	0.0145	2	7.5475
302	304	HIS	ASN	cnt	mc_sc	0.9841	6	5.9115
302	304	HIS	ASN	cnt	sc_sc	0.5225	2	5.9115
302	316	HIS	ILE	cnt	mc_sc	0.3585	1	5.9276
302	305	HIS	TYR	cnt	sc_sc	1.6568	1	5.6367
303	302	HIS	HIS	cnt	mc_mc	0.0721	1	3.8527
303	305	HIS	TYR	cnt	mc_mc	0.6909	3	5.5119
303	304	HIS	ASN	cnt	mc_sc	-1.1516	6	3.8246
303	453	HIS	TRP	cnt	sc_sc	5.8183	9	7.4264
303	304	HIS	ASN	cnt	sc_sc	1.8169	4	3.8246
304	303	ASN	HIS	cnt	mc_mc	0.0111	1	3.8246
305	304	TYR	ASN	cnt	mc_sc	0.3962	2	3.8
305	306	TYR	ASN	cnt	mc_sc	2.0785	5	3.8
305	313	TYR	ASN	cnt	mc_sc	0.4691	2	6.3621
305	314	TYR	HIS	cnt	sc_sc	0.551	2	5.9213
305	311	TYR	LYS	cnt	mc_sc	2.9672	7	7.9216
305	307	TYR	ALA	cnt	sc_sc	0.7013	2	6.5749
306	308	ASN	ALA	cnt	mc_mc	0.3081	3	5.6308
306	309	ASN	ILE	cnt	sc_sc	3.2726	4	5.5537
307	306	ALA	ASN	cnt	mc_mc	0.6006	1	3.8227
307	311	ALA	LYS	cnt	sc_sc	0.5658	4	4.1386
307	311	ALA	LYS	cnt	mc_mc	1.5823	2	4.1386
308	307	ALA	ALA	cnt	mc_mc	0.0349	1	3.8406
308	310	ALA	ASN	cnt	mc_mc	0.0064	1	5.3711
308	306	ALA	ASN	cnt	sc_sc	0.8003	1	5.6308
308	309	ALA	ILE	cnt	mc_sc	0.0332	1	3.8407
309	308	ILE	ALA	cnt	mc_mc	0.603	1	3.8407
309	310	ILE	ASN	cnt	mc_sc	1.0637	6	3.7845
310	306	ASN	ASN	cnt	mc_mc	1.3741	4	5.8905
310	312	ASN	TYR	cnt	mc_mc	1.3706	3	5.4143
310	391	ASN	TYR	cnt	sc_sc	1.9079	12	9.5426
310	311	ASN	LYS	cnt	mc_sc	0.0024	1	3.8285
310	313	ASN	ASN	cnt	sc_sc	1.6603	2	5.4378
311	310	LYS	ASN	cnt	mc_mc	0.9322	1	3.8285
311	305	LYS	TYR	cnt	sc_sc	1.1993	4	7.9216
311	266	LYS	ALA	cnt	mc_sc	0.4499	2	6.6733
312	314	TYR	HIS	cnt	mc_mc	1.7323	3	5.7742
312	430	TYR	SER	cnt	sc_sc	0.6806	4	8.1485
312	431	TYR	TRP	cnt	sc_sc	5.0326	11	9.0353
312	315	TYR	ASP	cnt	mc_sc	0.9038	2	4.9679
312	310	TYR	ASN	cnt	sc_sc	1.6614	1	5.4143
312	394	TYR	MET	cnt	sc_sc	1.7936	3	8.6632
313	314	ASN	HIS	cnt	mc_sc	1.9115	7	3.8628
313	391	ASN	TYR	cnt	sc_sc	2.2152	8	6.0735
313	391	ASN	TYR	cnt	mc_sc	0.0292	1	6.0735
314	316	HIS	ILE	cnt	mc_mc	1.6906	3	5.9888
314	304	HIS	ASN	cnt	mc_sc	1.7513	4	7.2733
314	393	HIS	ASN	cnt	sc_sc	-0.9014	11	5.8609
314	449	HIS	ARG	cnt	sc_sc	0.9533	5	9.3938
314	450	HIS	TYR	cnt	sc_sc	2.4337	3	8.7425
314	393	HIS	ASN	cnt	mc_sc	0.1259	1	5.8609
315	445	ASP	THR	cnt	mc_sc	3.2933	6	6.1701
315	266	ASP	ALA	cnt	mc_mc	0.1446	2	4.594
315	445	ASP	THR	cnt	sc_sc	2.2611	5	6.1701
316	315	ILE	ASP	cnt	mc_sc	0.5972	2	3.8221
316	317	ILE	ALA	cnt	mc_sc	1.2732	2	3.8204
316	453	ILE	TRP	cnt	sc_sc	4.0874	11	10.1314
316	450	ILE	TYR	cnt	sc_sc	0.1175	9	8.173
316	428	ILE	ILE	cnt	sc_sc	0.2159	2	8.0533
316	454	ILE	ILE	cnt	sc_sc	0.2186	3	9.8139
316	264	ILE	THR	cnt	mc_mc	1.7239	1	5.804
316	264	ILE	THR	cnt	mc_sc	1.0765	1	5.804
316	447	ILE	VAL	cnt	sc_sc	1.5423	1	7.5557
317	300	ALA	ILE	cnt	mc_mc	0.107	2	5.7352
317	301	ALA	PRO	cnt	mc_mc	0.3172	2	3.9012
317	453	ALA	TRP	cnt	mc_sc	0.1188	4	9.9258
317	318	ALA	LEU	cnt	mc_sc	1.946	2	3.81
318	262	LEU	ILE	cnt	mc_mc	1.7563	2	5.7334
318	319	LEU	LEU	cnt	mc_sc	0.9271	4	3.8225
318	453	LEU	TRP	cnt	sc_sc	0.4986	6	9.4731
318	457	LEU	LYS	cnt	sc_sc	4.0087	10	9.2292
318	454	LEU	ILE	cnt	mc_sc	1.6767	1	7.9173
318	454	LEU	ILE	cnt	sc_sc	0.6805	1	7.9173
319	298	LEU	ARG	cnt	mc_mc	0.9325	1	5.6948
320	260	GLU	LYS	cnt	mc_mc	1.1688	2	5.4133
320	321	GLU	LEU	cnt	mc_mc	0.0888	2	3.7867
320	321	GLU	LEU	cnt	mc_sc	0.3172	2	3.7867
321	260	LEU	LYS	cnt	mc_sc	0.5101	4	5.7923
321	295	LEU	ASN	cnt	mc_mc	1.4621	1	5.4184
321	323	LEU	GLU	cnt	mc_sc	0.0355	1	5.9051
321	322	LEU	ASP	cnt	mc_sc	0.1445	1	3.8372
321	325	LEU	LEU	cnt	sc_sc	1.53	1	7.7291
322	321	ASP	LEU	cnt	mc_mc	0.877	2	3.8372
322	323	ASP	GLU	cnt	mc_sc	0.2361	4	3.8282
323	324	GLU	PRO	cnt	mc_mc	1.3593	3	3.8879
323	324	GLU	PRO	cnt	sc_sc	0.7607	3	3.8879
323	324	GLU	PRO	cnt	mc_sc	-0.1363	3	3.8879
325	292	LEU	GLN	cnt	mc_sc	0.0645	2	6.9296
325	324	LEU	PRO	cnt	mc_mc	0.04	1	3.8184
325	327	LEU	LEU	cnt	mc_mc	1.2044	3	5.8278
325	331	LEU	VAL	cnt	sc_sc	0.0266	1	7.5473
326	325	VAL	LEU	cnt	mc_mc	0.0046	1	3.8199
326	331	VAL	VAL	cnt	mc_sc	2.0649	3	7.1524
326	292	VAL	GLN	cnt	sc_sc	0.5629	2	7.7794
326	294	VAL	ARG	cnt	sc_sc	0.2823	2	10.9658
327	326	LEU	VAL	cnt	mc_mc	0.7887	1	3.8106
327	328	LEU	ASN	cnt	mc_sc	1.1219	3	3.8006
327	331	LEU	VAL	cnt	mc_sc	0.601	2	5.3132
327	331	LEU	VAL	cnt	mc_mc	0.7024	1	5.3132
327	325	LEU	LEU	cnt	mc_sc	0.553	1	5.8278
327	333	LEU	PRO	cnt	sc_sc	2.1333	4	8.0103
327	332	LEU	THR	cnt	mc_sc	0.0154	1	5.4403
328	331	ASN	VAL	cnt	mc_mc	0.1848	2	5.4602
328	329	ASN	SER	cnt	mc_sc	2.5296	4	3.8548
330	331	TYR	VAL	cnt	mc_sc	0.2991	4	3.8403
330	328	TYR	ASN	cnt	sc_sc	0.3158	2	5.7029
330	280	TYR	GLY	cnt	mc_sc	0.0235	2	5.3983
331	332	VAL	THR	cnt	mc_sc	0.4992	4	3.8549
331	328	VAL	ASN	cnt	sc_sc	0.7009	1	5.4602
331	327	VAL	LEU	cnt	sc_sc	1.4176	1	5.3132
332	333	THR	PRO	cnt	mc_mc	0.5476	2	3.876
332	333	THR	PRO	cnt	sc_sc	2.0844	4	3.876
332	333	THR	PRO	cnt	mc_sc	1.8559	3	3.876
333	258	PRO	ASN	cnt	mc_sc	0.7629	1	5.8358
334	336	ILE	ILE	cnt	mc_mc	1.932	3	5.9841
334	335	ILE	CYS	cnt	mc_sc	2.1277	7	3.8515
334	425	ILE	LEU	cnt	sc_sc	2.9721	8	6.2493
334	416	ILE	VAL	cnt	sc_sc	3.341	6	8.1598
334	423	ILE	SER	cnt	sc_sc	1.7068	3	6.6723
334	423	ILE	SER	cnt	mc_sc	0.9685	3	6.6723
334	256	ILE	ILE	cnt	mc_sc	1.548	1	6.1122
334	336	ILE	ILE	cnt	sc_sc	2.4738	3	5.9841
335	334	CYS	ILE	cnt	mc_mc	0.0267	1	3.8515
335	337	CYS	ALA	cnt	mc_mc	1.0274	3	5.6085
335	423	CYS	SER	cnt	mc_sc	1.861	2	5.9762
336	159	ILE	GLU	cnt	mc_sc	-3.5379	11	5.728
336	337	ILE	ALA	cnt	mc_mc	0.1541	3	3.8099
336	425	ILE	LEU	cnt	sc_sc	4.2677	15	5.1305
336	425	ILE	LEU	cnt	mc_sc	0.6213	1	5.1305
336	334	ILE	ILE	cnt	mc_sc	0.5771	1	5.9841
336	454	ILE	ILE	cnt	sc_sc	1.5482	2	8.8725
337	159	ALA	GLU	cnt	mc_sc	-1.3268	8	4.2235
337	159	ALA	GLU	cnt	mc_mc	0.1117	2	4.2235
337	338	ALA	ASP	cnt	sc_sc	0.4548	3	3.7818
337	158	ALA	THR	cnt	sc_sc	-2.6895	3	4.3563
337	335	ALA	CYS	cnt	sc_sc	0.0138	1	5.6085
337	159	ALA	GLU	cnt	sc_sc	0.0481	1	4.2235
337	338	ALA	ASP	cnt	mc_sc	0.7507	1	3.7818
337	342	ALA	THR	cnt	sc_sc	1.5901	2	6.111
338	342	ASP	THR	cnt	mc_sc	2.114	8	5.8393
338	451	ASP	VAL	cnt	mc_sc	1.8018	3	6.4737
338	341	ASP	TYR	cnt	sc_sc	2.2329	5	6.3955
338	341	ASP	TYR	cnt	mc_sc	0.2242	2	6.3955
339	343	LYS	ASN	cnt	mc_sc	3.2215	6	5.4733
339	340	LYS	GLU	cnt	sc_sc	1.8632	6	3.8714
339	340	LYS	GLU	cnt	mc_sc	0.1882	1	3.8714
340	338	GLU	ASP	cnt	mc_sc	0.1673	2	5.9988
340	343	GLU	ASN	cnt	mc_sc	0.4248	4	4.9514
340	343	GLU	ASN	cnt	mc_mc	0.4196	4	4.9514
340	338	GLU	ASP	cnt	sc_sc	0.4541	2	5.9988
340	341	GLU	TYR	cnt	mc_sc	0.064	1	3.8443
341	340	TYR	GLU	cnt	mc_mc	0.5558	1	3.8443
341	343	TYR	ASN	cnt	mc_mc	1.2998	3	5.0778
341	156	TYR	SER	cnt	sc_sc	-2.9895	7	8.0973
341	344	TYR	ILE	cnt	mc_sc	1.0794	1	5.3284
341	342	TYR	THR	cnt	mc_sc	0.0814	1	3.8392
342	426	THR	THR	cnt	mc_sc	3.3288	6	5.0932
342	341	THR	TYR	cnt	mc_mc	0.2901	1	3.8392
342	343	THR	ASN	cnt	mc_sc	0.0092	2	3.8112
342	424	THR	PHE	cnt	sc_sc	1.0423	2	6.0953
342	338	THR	ASP	cnt	sc_sc	1.4355	1	5.8393
343	446	ASN	LYS	cnt	mc_sc	4.065	8	7.9227
343	448	ASN	SER	cnt	mc_sc	0.1855	2	5.6998
343	342	ASN	THR	cnt	mc_mc	0.0525	1	3.8112
343	345	ASN	PHE	cnt	mc_mc	0.0075	1	6.0159
343	448	ASN	SER	cnt	sc_sc	1.6544	4	5.6998
343	344	ASN	ILE	cnt	mc_sc	0.2939	1	3.8637
344	343	ILE	ASN	cnt	mc_mc	0.3264	1	3.8637
344	346	ILE	LEU	cnt	mc_mc	1.6345	3	5.3249
344	345	ILE	PHE	cnt	mc_sc	1.3048	2	3.8827
344	348	ILE	PHE	cnt	sc_sc	0.0414	2	7.1962
344	340	ILE	GLU	cnt	mc_sc	3.015	2	6.0782
345	344	PHE	ILE	cnt	mc_mc	0.9619	1	3.8827
345	347	PHE	LYS	cnt	mc_mc	0.4526	2	5.4455
345	417	PHE	THR	cnt	mc_sc	0.9251	2	6.8187
345	341	PHE	TYR	cnt	mc_sc	2.0438	4	5.9209
345	419	PHE	VAL	cnt	sc_sc	0.7864	6	7.6123
345	348	PHE	PHE	cnt	sc_sc	1.6063	8	5.3033
345	424	PHE	PHE	cnt	sc_sc	1.7879	5	8.4306
345	348	PHE	PHE	cnt	mc_sc	3.7027	4	5.3033
346	345	LEU	PHE	cnt	mc_mc	1.1859	1	3.8333
346	348	LEU	PHE	cnt	mc_mc	0.1822	2	5.693
346	376	LEU	LEU	cnt	mc_sc	1.1452	6	6.7632
346	343	LEU	ASN	cnt	mc_sc	0.7227	3	6.3229
346	426	LEU	THR	cnt	sc_sc	1.3067	5	5.859
346	446	LEU	LYS	cnt	sc_sc	5.213	12	9.5211
346	376	LEU	LEU	cnt	sc_sc	5.7531	16	6.7632
346	415	LEU	HIS	cnt	sc_sc	2.3535	4	9.0107
346	417	LEU	THR	cnt	mc_sc	0.8523	1	6.3119
346	347	LEU	LYS	cnt	mc_sc	0.0086	1	3.8519
346	395	LEU	PHE	cnt	sc_sc	3.134	8	10.2332
347	376	LYS	LEU	cnt	mc_sc	-1.2433	9	5.8011
347	346	LYS	LEU	cnt	mc_mc	0.2534	1	3.8519
347	349	LYS	GLY	cnt	mc_mc	0.5254	2	5.543
347	344	LYS	ILE	cnt	mc_sc	0.2532	2	5.6917
347	376	LYS	LEU	cnt	sc_sc	3.9099	7	5.8011
347	377	LYS	VAL	cnt	mc_sc	0.3134	1	7.8099
348	347	PHE	LYS	cnt	mc_mc	1.262	1	3.851
348	344	PHE	ILE	cnt	mc_sc	0.5926	2	7.1962
350	374	SER	VAL	cnt	mc_mc	1.6261	2	5.1805
350	373	SER	ARG	cnt	sc_sc	0.7097	6	6.5078
350	374	SER	VAL	cnt	mc_sc	2.1482	4	5.1805
350	375	SER	PRO	cnt	mc_sc	0.4393	2	4.2985
350	375	SER	PRO	cnt	mc_mc	0.0817	1	4.2985
350	351	SER	GLY	cnt	mc_sc	0.1201	1	3.7976
350	349	SER	GLY	cnt	mc_sc	0.0169	2	3.7749
351	415	GLY	HIS	cnt	mc_sc	-0.5861	6	5.8399
351	416	GLY	VAL	cnt	mc_mc	2.3582	3	4.9657
351	417	GLY	THR	cnt	mc_mc	0.9798	2	4.1504
352	371	TYR	TYR	cnt	sc_sc	1.5821	6	6.6754
352	373	TYR	ARG	cnt	sc_sc	4.8461	5	4.4953
352	418	TYR	GLU	cnt	sc_sc	1.6939	7	7.6696
352	372	TYR	LEU	cnt	mc_mc	0.5293	1	5.8967
352	373	TYR	ARG	cnt	mc_mc	0.6254	1	4.4953
352	416	TYR	VAL	cnt	sc_sc	1.4453	1	4.9168
353	374	VAL	VAL	cnt	sc_sc	2.7864	6	6.8225
353	372	VAL	LEU	cnt	mc_sc	1.684	3	5.3847
353	372	VAL	LEU	cnt	sc_sc	2.4497	2	5.3847
353	406	VAL	SER	cnt	sc_sc	1.9372	7	6.7842
353	354	VAL	SER	cnt	mc_sc	1.3854	2	3.8241
353	429	VAL	ILE	cnt	sc_sc	0.2587	2	7.3898
353	444	VAL	TYR	cnt	sc_sc	1.3441	5	9.7974
353	415	VAL	HIS	cnt	mc_mc	0.0587	1	4.5366
353	414	VAL	PRO	cnt	mc_sc	1.6528	1	5.7914
354	370	SER	GLN	cnt	mc_mc	1.7838	2	5.7415
354	371	SER	TYR	cnt	mc_mc	1.4573	1	4.2192
354	369	SER	LEU	cnt	sc_sc	2.7957	2	6.948
354	371	SER	TYR	cnt	sc_sc	0.0424	2	4.2192
355	356	GLY	TRP	cnt	mc_sc	2.2189	6	3.7833
355	369	GLY	LEU	cnt	mc_sc	2.3102	6	5.6408
355	410	GLY	ASP	cnt	mc_sc	1.7183	2	5.3421
356	366	TRP	ALA	cnt	mc_sc	1.4185	3	4.62
356	357	TRP	GLY	cnt	mc_mc	2.3335	4	3.8646
356	366	TRP	ALA	cnt	sc_sc	0.0722	2	4.62
356	369	TRP	LEU	cnt	mc_sc	2.6781	3	5.7134
356	369	TRP	LEU	cnt	sc_sc	2.4907	4	5.7134
356	242	TRP	VAL	cnt	mc_sc	0.3089	3	10.4404
357	410	GLY	ASP	cnt	mc_sc	1.4791	6	5.2382
357	365	GLY	SER	cnt	mc_mc	0.6624	2	4.9925
358	227	ARG	VAL	cnt	mc_mc	0.6291	2	5.7855
358	357	ARG	GLY	cnt	mc_mc	0.274	1	3.7885
358	360	ARG	PHE	cnt	mc_mc	0.897	4	5.4536
358	363	ARG	GLY	cnt	mc_sc	2.043	3	5.7387
358	408	ARG	GLN	cnt	mc_sc	2.3865	3	8.2924
358	364	ARG	ARG	cnt	mc_mc	1.4633	2	5.2295
358	361	ARG	HIS	cnt	sc_sc	3.2857	5	5.1778
358	361	ARG	HIS	cnt	mc_sc	0.5629	1	5.1778
359	227	VAL	VAL	cnt	mc_mc	0.5415	2	5.3126
359	358	VAL	ARG	cnt	mc_mc	1.2014	1	3.8376
359	360	VAL	PHE	cnt	mc_sc	2.755	7	3.7494
359	365	VAL	SER	cnt	mc_sc	1.0557	3	5.7143
359	366	VAL	ALA	cnt	mc_sc	0.0178	1	6.0591
359	364	VAL	ARG	cnt	mc_sc	3.2075	2	6.1084
360	361	PHE	HIS	cnt	mc_mc	1.1234	3	3.8029
361	435	HIS	CYS	cnt	sc_sc	1.793	5	6.4213
361	434	HIS	GLU	cnt	sc_sc	3.2406	12	6.6996
361	362	HIS	LYS	cnt	mc_sc	-2.4513	10	3.8499
361	434	HIS	GLU	cnt	mc_sc	0.1726	2	6.6996
362	363	LYS	GLY	cnt	mc_mc	0.0342	1	3.8635
363	364	GLY	ARG	cnt	mc_mc	0.2747	2	3.8292
364	365	ARG	SER	cnt	mc_mc	0.3782	3	3.8722
364	365	ARG	SER	cnt	mc_sc	3.9739	10	3.8722
365	356	SER	TRP	cnt	mc_mc	0.0766	2	5.694
365	366	SER	ALA	cnt	mc_mc	0.5508	3	3.8302
365	356	SER	TRP	cnt	mc_sc	1.262	2	5.694
365	358	SER	ARG	cnt	mc_mc	1.5528	1	4.1232
365	366	SER	ALA	cnt	mc_sc	0.3166	1	3.8302
366	367	ALA	LEU	cnt	mc_sc	1.8794	4	3.839
366	370	ALA	GLN	cnt	sc_sc	1.0981	7	7.4106
366	368	ALA	VAL	cnt	mc_sc	0.003	1	6.1992
367	368	LEU	VAL	cnt	mc_mc	0.0472	2	3.8285
367	368	LEU	VAL	cnt	mc_sc	0.91	1	3.8285
367	364	LEU	ARG	cnt	sc_sc	0.4804	2	9.4724
368	370	VAL	GLN	cnt	mc_sc	1.7175	6	6.2938
368	232	VAL	ASP	cnt	sc_sc	0.9283	4	7.2307
368	369	VAL	LEU	cnt	mc_sc	0.28	5	3.8653
368	282	VAL	HIS	cnt	mc_mc	0.4985	1	5.4778
369	368	LEU	VAL	cnt	mc_mc	0.4517	1	3.8653
369	370	LEU	GLN	cnt	mc_sc	3.6172	8	3.8086
369	355	LEU	GLY	cnt	mc_mc	0.0492	1	5.6408
370	231	GLN	GLU	cnt	mc_mc	0.4213	2	5.7489
370	231	GLN	GLU	cnt	mc_sc	0.0187	1	5.7489
370	371	GLN	TYR	cnt	mc_sc	0.1372	3	3.7982
370	227	GLN	VAL	cnt	mc_sc	1.924	1	5.7126
371	353	TYR	VAL	cnt	mc_mc	1.7256	2	5.5513
371	353	TYR	VAL	cnt	mc_sc	1.4624	2	5.5513
371	372	TYR	LEU	cnt	mc_sc	0.7755	5	3.8012
371	231	TYR	GLU	cnt	mc_sc	0.4788	2	5.73
371	232	TYR	ASP	cnt	mc_sc	2.277	4	6.1576
371	373	TYR	ARG	cnt	sc_sc	0.2131	2	6.8015
372	373	LEU	ARG	cnt	mc_sc	5.5549	6	3.8477
372	374	LEU	VAL	cnt	sc_sc	2.2983	4	5.9925
372	404	LEU	ARG	cnt	sc_sc	3.0234	8	8.4177
372	374	LEU	VAL	cnt	mc_sc	0.0805	3	5.9925
372	229	LEU	GLY	cnt	mc_sc	0.2561	1	7.5253
373	374	ARG	VAL	cnt	mc_sc	0.0122	2	3.787
373	418	ARG	GLU	cnt	sc_sc	-0.0733	6	10.3084
373	351	ARG	GLY	cnt	mc_mc	1.736	1	5.6419
373	351	ARG	GLY	cnt	mc_sc	0.8563	1	5.6419
374	397	VAL	ALA	cnt	mc_sc	1.7552	3	5.9129
374	397	VAL	ALA	cnt	sc_sc	3.0624	6	5.9129
374	398	VAL	GLY	cnt	mc_sc	2.112	7	5.1017
374	375	VAL	PRO	cnt	mc_sc	0.3956	3	3.8865
374	415	VAL	HIS	cnt	sc_sc	0.6358	2	8.312
374	444	VAL	TYR	cnt	sc_sc	0.7243	5	10.5246
374	351	VAL	GLY	cnt	mc_sc	0.4952	1	5.387
374	353	VAL	VAL	cnt	mc_sc	0.0258	1	6.8225
375	374	PRO	VAL	cnt	mc_mc	0.22	1	3.8865
375	399	PRO	PHE	cnt	sc_sc	5.9371	14	6.7285
375	349	PRO	GLY	cnt	mc_mc	1.6937	1	5.77
375	398	PRO	GLY	cnt	mc_sc	0.6038	4	5.2343
375	373	PRO	ARG	cnt	mc_sc	1.7864	1	6.8671
376	377	LEU	VAL	cnt	mc_mc	0.7099	2	3.8235
376	377	LEU	VAL	cnt	mc_sc	2.3033	3	3.8235
376	395	LEU	PHE	cnt	sc_sc	3.2241	7	8.6275
376	396	LEU	CYS	cnt	mc_sc	1.6634	2	7.0097
376	397	LEU	ALA	cnt	sc_sc	1.3619	2	4.5409
376	397	LEU	ALA	cnt	mc_sc	0.0214	1	4.5409
376	397	LEU	ALA	cnt	mc_mc	0.0119	1	4.5409
377	381	VAL	THR	cnt	sc_sc	2.0561	6	6.7728
377	400	VAL	HIS	cnt	sc_sc	1.7023	6	9.1912
377	378	VAL	ASP	cnt	mc_sc	2.8209	5	3.867
377	396	VAL	CYS	cnt	mc_sc	1.3168	3	6.817
377	397	VAL	ALA	cnt	mc_sc	0.5788	1	5.6702
378	379	ASP	ARG	cnt	mc_sc	0.389	3	3.8483
378	381	ASP	THR	cnt	mc_sc	2.9087	4	5.3973
378	384	ASP	ARG	cnt	sc_sc	2.7061	5	10.1628
379	378	ARG	ASP	cnt	mc_mc	0.0098	1	3.8483
379	381	ARG	THR	cnt	mc_mc	0.2505	1	5.2538
379	382	ARG	CYS	cnt	mc_mc	0.5429	3	5.4171
379	391	ARG	TYR	cnt	mc_sc	1.1743	4	10.049
379	392	ARG	ASN	cnt	mc_sc	0.655	3	8.9856
379	392	ARG	ASN	cnt	sc_sc	2.2007	4	8.9856
379	382	ARG	CYS	cnt	mc_sc	1.3278	4	5.4171
379	394	ARG	MET	cnt	mc_sc	0.9251	3	8.2939
380	378	ALA	ASP	cnt	mc_sc	1.297	3	5.7211
380	379	ALA	ARG	cnt	mc_mc	0.3181	1	3.8524
380	382	ALA	CYS	cnt	mc_mc	0.9234	2	5.185
380	378	ALA	ASP	cnt	sc_sc	1.4631	2	5.7211
380	384	ALA	ARG	cnt	sc_sc	0.518	3	6.1505
380	383	ALA	LEU	cnt	mc_sc	0.0225	1	5.4649
381	384	THR	ARG	cnt	mc_sc	4.8356	8	4.8946
381	380	THR	ALA	cnt	mc_mc	1.216	1	3.8622
381	383	THR	LEU	cnt	mc_mc	0.036	1	5.6274
381	378	THR	ASP	cnt	sc_sc	-0.1806	2	5.3973
381	441	THR	TYR	cnt	sc_sc	2.0932	8	9.4059
381	400	THR	HIS	cnt	sc_sc	0.0034	1	9.6209
381	382	THR	CYS	cnt	mc_sc	0.002	1	3.8491
382	381	CYS	THR	cnt	mc_mc	0.9233	1	3.8491
382	384	CYS	ARG	cnt	mc_mc	0.0957	1	5.5719
382	383	CYS	LEU	cnt	mc_sc	0.2606	1	3.833
382	383	CYS	LEU	cnt	sc_sc	1.5041	1	3.833
382	390	CYS	ILE	cnt	sc_sc	0.275	3	6.9778
383	382	LEU	CYS	cnt	mc_mc	0.2015	1	3.833
383	385	LEU	SER	cnt	mc_mc	0.1665	1	5.4646
383	390	LEU	ILE	cnt	mc_sc	0.0029	1	6.9374
383	390	LEU	ILE	cnt	sc_sc	0.2381	3	6.9374
383	379	LEU	ARG	cnt	mc_sc	0.3572	2	7.5732
383	386	LEU	THR	cnt	mc_mc	0.8167	1	5.0253
383	388	LEU	PHE	cnt	mc_sc	0.0441	1	7.0579
384	383	ARG	LEU	cnt	mc_mc	0.5981	1	3.8431
384	380	ARG	ALA	cnt	mc_sc	1.8427	4	6.1505
384	381	ARG	THR	cnt	sc_sc	2.8664	7	4.8946
385	439	SER	GLY	cnt	mc_sc	3.6221	3	6.2495
385	441	SER	TYR	cnt	sc_sc	3.9065	9	8.1268
385	381	SER	THR	cnt	mc_sc	0.23	1	6.0474
385	440	SER	LYS	cnt	sc_sc	0.0195	1	5.9801
386	382	THR	CYS	cnt	mc_mc	0.0195	1	5.6703
386	433	THR	GLU	cnt	mc_sc	0.8657	2	7.017
386	388	THR	PHE	cnt	mc_mc	1.8692	4	5.7087
386	433	THR	GLU	cnt	sc_sc	3.625	9	7.017
386	387	THR	LYS	cnt	mc_sc	0.0085	1	3.8017
386	388	THR	PHE	cnt	sc_sc	0.5591	2	5.7087
386	390	THR	ILE	cnt	sc_sc	1.1546	3	8.056
386	440	THR	LYS	cnt	mc_sc	0.0195	1	6.7451
386	382	THR	CYS	cnt	mc_sc	1.316	1	5.6703
386	388	THR	PHE	cnt	mc_sc	0.1538	2	5.7087
387	388	LYS	PHE	cnt	mc_sc	1.671	3	3.8246
387	433	LYS	GLU	cnt	sc_sc	0.3632	2	8.8116
388	390	PHE	ILE	cnt	mc_mc	1.6358	3	5.8728
388	387	PHE	LYS	cnt	sc_sc	4.4561	10	3.8246
388	431	PHE	TRP	cnt	sc_sc	1.7189	3	11.2418
388	433	PHE	GLU	cnt	sc_sc	2.5903	5	8.598
388	389	PHE	THR	cnt	mc_sc	0.1638	1	3.8199
389	388	THR	PHE	cnt	mc_mc	0.0155	1	3.8199
389	391	THR	TYR	cnt	mc_mc	2.0876	3	5.6882
389	391	THR	TYR	cnt	sc_sc	4.4643	10	5.6882
390	389	ILE	THR	cnt	mc_mc	0.0123	1	3.8241
390	391	ILE	TYR	cnt	mc_mc	1.6782	3	3.8549
390	379	ILE	ARG	cnt	sc_sc	1.6347	3	9.163
390	394	ILE	MET	cnt	sc_sc	2.1527	5	6.4051
390	443	ILE	ILE	cnt	sc_sc	1.1063	10	8.0724
390	431	ILE	TRP	cnt	sc_sc	0.4328	8	9.8654
390	394	ILE	MET	cnt	mc_sc	0.3486	1	6.4051
390	388	ILE	PHE	cnt	mc_sc	1.0037	1	5.8728
391	393	TYR	ASN	cnt	mc_mc	0.5245	2	5.3781
391	389	TYR	THR	cnt	mc_sc	3.1338	2	5.6882
391	393	TYR	ASN	cnt	sc_sc	0.0094	1	5.3781
391	394	TYR	MET	cnt	sc_sc	0.1967	3	6.0224
391	392	TYR	ASN	cnt	mc_sc	0.0738	1	3.8663
392	393	ASN	ASN	cnt	mc_sc	0.3913	2	3.8091
393	450	ASN	TYR	cnt	sc_sc	1.3245	7	9.5639
393	449	ASN	ARG	cnt	sc_sc	1.9641	6	7.7791
393	449	ASN	ARG	cnt	mc_sc	0.9967	3	7.7791
394	444	MET	TYR	cnt	mc_mc	1.8288	2	5.3793
394	443	MET	ILE	cnt	sc_sc	4.3509	8	6.5707
394	444	MET	TYR	cnt	mc_sc	0.1221	2	5.3793
394	391	MET	TYR	cnt	mc_sc	0.6788	4	6.0224
394	445	MET	THR	cnt	mc_sc	0.63	1	4.1867
395	382	PHE	CYS	cnt	mc_sc	0.2762	1	6.9697
395	396	PHE	CYS	cnt	mc_sc	2.4952	8	3.8237
395	444	PHE	TYR	cnt	sc_sc	1.8765	11	5.2177
395	444	PHE	TYR	cnt	mc_sc	1.3661	1	5.2177
395	446	PHE	LYS	cnt	sc_sc	1.6416	4	6.5076
395	397	PHE	ALA	cnt	sc_sc	0.168	2	6.8545
395	427	PHE	GLY	cnt	mc_sc	1.7632	4	8.4765
395	445	PHE	THR	cnt	mc_sc	0.0625	3	6.103
395	446	PHE	LYS	cnt	mc_sc	0.1875	2	6.5076
396	442	CYS	GLY	cnt	mc_mc	1.2625	1	5.8634
396	443	CYS	ILE	cnt	mc_mc	0.0788	1	4.5959
396	441	CYS	TYR	cnt	sc_sc	0.2883	2	6.4069
397	375	ALA	PRO	cnt	mc_mc	0.6567	2	5.5418
397	441	ALA	TYR	cnt	mc_sc	0.4477	2	6.0567
397	375	ALA	PRO	cnt	mc_sc	1.4136	2	5.5418
397	396	ALA	CYS	cnt	mc_sc	0.0246	2	3.7909
397	444	ALA	TYR	cnt	sc_sc	1.7894	2	7.1112
398	405	GLY	ASP	cnt	mc_sc	0.5795	3	6.3273
398	399	GLY	PHE	cnt	mc_sc	0.0067	2	3.7995
398	404	GLY	ARG	cnt	mc_sc	0.091	4	8.0396
398	441	GLY	TYR	cnt	mc_sc	0.194	3	4.9464
399	401	PHE	GLU	cnt	mc_mc	0.0284	2	6.0079
399	401	PHE	GLU	cnt	mc_sc	0.0097	1	6.0079
399	401	PHE	GLU	cnt	sc_sc	3.2303	5	6.0079
399	404	PHE	ARG	cnt	sc_sc	2.6237	5	7.929
399	400	PHE	HIS	cnt	mc_sc	0.039	1	3.8457
400	399	HIS	PHE	cnt	mc_mc	0.0173	1	3.8457
400	402	HIS	GLY	cnt	mc_mc	0.2619	2	5.553
400	441	HIS	TYR	cnt	sc_sc	0.574	4	7.3713
400	441	HIS	TYR	cnt	mc_sc	1.7588	2	7.3713
401	400	GLU	HIS	cnt	mc_mc	0.2074	1	3.8447
401	439	GLU	GLY	cnt	mc_mc	0.7458	2	4.9723
401	402	GLU	GLY	cnt	mc_sc	1.9383	6	3.8193
401	403	GLU	GLY	cnt	mc_sc	2.5976	5	5.5693
402	437	GLY	MET	cnt	mc_mc	2.1695	3	5.0762
402	439	GLY	GLY	cnt	mc_mc	0.7947	5	4.2825
402	440	GLY	LYS	cnt	mc_mc	2.93	4	4.515
402	404	GLY	ARG	cnt	mc_mc	0.7847	3	5.9045
403	436	GLY	ALA	cnt	mc_sc	0.2939	2	4.7511
404	436	ARG	ALA	cnt	mc_sc	0.5672	3	4.1043
404	436	ARG	ALA	cnt	mc_mc	1.4726	3	4.1043
404	401	ARG	GLU	cnt	sc_sc	0.5958	3	8.4654
404	399	ARG	PHE	cnt	mc_sc	0.3335	4	7.929
404	402	ARG	GLY	cnt	mc_sc	2.6028	5	5.9045
404	405	ARG	ASP	cnt	sc_sc	1.8057	6	3.8149
404	228	ARG	VAL	cnt	mc_mc	1.4889	1	5.5198
404	405	ARG	ASP	cnt	mc_sc	1.6229	9	3.8149
404	403	ARG	GLY	cnt	mc_sc	0.0292	2	3.7681
405	406	ASP	SER	cnt	mc_mc	0.227	1	3.7735
405	406	ASP	SER	cnt	mc_sc	3.3154	5	3.7735
405	442	ASP	GLY	cnt	mc_sc	3.1816	6	5.7201
406	410	SER	ASP	cnt	sc_sc	0.4621	4	6.7547
406	407	SER	CYS	cnt	mc_sc	0.2149	5	3.8212
406	429	SER	ILE	cnt	sc_sc	1.7522	4	7.3547
407	408	CYS	GLN	cnt	mc_mc	0.4536	2	3.7948
407	435	CYS	CYS	cnt	mc_sc	0.1984	2	5.4765
408	411	GLN	SER	cnt	mc_sc	1.6058	2	4.8542
408	411	GLN	SER	cnt	sc_sc	0.0362	1	4.8542
408	431	GLN	TRP	cnt	mc_sc	1.9584	5	4.5701
408	431	GLN	TRP	cnt	sc_sc	0.9435	4	4.5701
408	430	GLN	SER	cnt	mc_mc	0.0048	1	6.0534
408	430	GLN	SER	cnt	mc_sc	1.7285	1	6.0534
409	358	GLY	ARG	cnt	mc_sc	0.0898	2	6.8913
409	411	GLY	SER	cnt	mc_mc	0.8007	4	4.8924
409	251	GLY	PHE	cnt	mc_mc	1.1468	1	5.6448
410	409	ASP	GLY	cnt	mc_mc	0.0791	1	3.8025
410	429	ASP	ILE	cnt	mc_sc	0.4197	4	6.5434
410	407	ASP	CYS	cnt	mc_sc	1.8435	4	5.5843
410	429	ASP	ILE	cnt	sc_sc	2.7818	5	6.5434
411	429	SER	ILE	cnt	mc_sc	0.0851	2	5.3249
411	409	SER	GLY	cnt	mc_sc	0.0469	2	4.8924
411	429	SER	ILE	cnt	mc_mc	1.7032	1	5.3249
412	265	GLY	ALA	cnt	mc_mc	1.2221	5	4.2077
412	428	GLY	ILE	cnt	mc_sc	3.8879	6	5.617
412	413	GLY	GLY	cnt	mc_mc	0.7288	3	3.8198
412	253	GLY	GLY	cnt	mc_mc	0.7005	1	4.9023
412	264	GLY	THR	cnt	mc_sc	1.7331	2	3.7341
413	429	GLY	ILE	cnt	mc_sc	1.8573	8	5.4944
413	414	GLY	PRO	cnt	mc_sc	0.866	2	3.7866
414	425	PRO	LEU	cnt	mc_sc	1.7928	3	6.3409
414	413	PRO	GLY	cnt	mc_mc	0.1662	1	3.7866
414	255	PRO	SER	cnt	sc_sc	1.8998	7	6.377
414	425	PRO	LEU	cnt	sc_sc	1.8687	5	6.3409
414	241	PRO	GLN	cnt	sc_sc	1.0221	3	8.1582
414	416	PRO	VAL	cnt	sc_sc	2.0131	3	5.7741
414	354	PRO	SER	cnt	sc_sc	0.047	1	6.4485
414	354	PRO	SER	cnt	mc_sc	1.3346	1	6.4485
414	254	PRO	GLY	cnt	mc_sc	0.1156	1	6.6868
415	427	HIS	GLY	cnt	mc_sc	2.5036	6	4.7813
415	352	HIS	TYR	cnt	mc_mc	1.1142	1	5.5529
415	444	HIS	TYR	cnt	sc_sc	0.578	3	7.8656
416	417	VAL	THR	cnt	mc_sc	0.0369	2	3.8343
416	423	VAL	SER	cnt	mc_sc	0.1887	4	5.7395
416	423	VAL	SER	cnt	sc_sc	3.0649	7	5.7395
416	424	VAL	PHE	cnt	mc_mc	1.5882	1	5.4111
416	352	VAL	TYR	cnt	mc_sc	0.0201	1	4.9168
417	426	THR	THR	cnt	sc_sc	4.2634	10	5.9869
417	345	THR	PHE	cnt	sc_sc	1.169	2	6.8187
417	418	THR	GLU	cnt	mc_sc	1.9301	5	3.7912
417	424	THR	PHE	cnt	sc_sc	0.0261	1	5.0958
417	419	THR	VAL	cnt	sc_sc	0.2049	3	6.3692
417	350	THR	SER	cnt	mc_sc	0.5613	1	6.502
418	419	GLU	VAL	cnt	mc_sc	1.0014	5	3.8464
418	422	GLU	THR	cnt	mc_mc	1.3843	1	5.8134
419	420	VAL	GLU	cnt	mc_sc	1.3408	3	3.8333
419	424	VAL	PHE	cnt	sc_sc	0.1866	5	8.1223
419	422	VAL	THR	cnt	sc_sc	0.2095	1	6.1105
419	420	VAL	GLU	cnt	sc_sc	1.2485	2	3.8333
420	421	GLU	GLY	cnt	mc_sc	0.3173	3	3.8546
420	422	GLU	THR	cnt	mc_sc	2.3833	4	5.8351
420	422	GLU	THR	cnt	sc_sc	-1.2646	6	5.8351
421	422	GLY	THR	cnt	mc_mc	0.9456	4	3.824
422	423	THR	SER	cnt	mc_sc	2.0209	6	3.8069
422	424	THR	PHE	cnt	sc_sc	0.6851	5	6.3984
424	423	PHE	SER	cnt	mc_mc	0.0369	1	3.8175
424	426	PHE	THR	cnt	mc_mc	0.9295	3	5.665
424	426	PHE	THR	cnt	sc_sc	0.8295	4	5.665
424	144	PHE	PHE	cnt	sc_sc	-4.1806	7	11.3789
424	335	PHE	CYS	cnt	sc_sc	0.0519	1	4.7251
424	158	PHE	THR	cnt	mc_sc	0.2826	2	6.5469
424	335	PHE	CYS	cnt	mc_mc	0.2896	1	4.7251
424	417	PHE	THR	cnt	mc_sc	0.1333	1	5.0958
425	342	LEU	THR	cnt	mc_sc	1.2637	3	6.7231
425	424	LEU	PHE	cnt	mc_mc	0.0192	1	3.8155
425	447	LEU	VAL	cnt	sc_sc	1.6524	6	7.5407
425	427	LEU	GLY	cnt	mc_sc	1.2932	4	5.6624
425	415	LEU	HIS	cnt	mc_mc	0.0157	1	5.9309
425	428	LEU	ILE	cnt	sc_sc	0.2009	3	7.5353
426	447	THR	VAL	cnt	mc_sc	0.3839	1	6.4362
426	342	THR	THR	cnt	sc_sc	1.5381	2	5.0932
426	342	THR	THR	cnt	mc_mc	0.0837	1	5.0932
426	446	THR	LYS	cnt	sc_sc	0.0146	2	6.8538
426	424	THR	PHE	cnt	mc_sc	0.1909	1	5.665
427	445	GLY	THR	cnt	mc_mc	1.8942	2	5.3873
427	447	GLY	VAL	cnt	mc_sc	1.1905	6	5.1953
427	428	GLY	ILE	cnt	mc_sc	0.3327	2	3.8204
427	447	GLY	VAL	cnt	mc_mc	0.09	1	5.1953
428	413	ILE	GLY	cnt	mc_mc	1.7134	2	5.5786
428	444	ILE	TYR	cnt	mc_sc	0.1473	5	5.4222
428	447	ILE	VAL	cnt	sc_sc	3.1541	8	6.7292
428	429	ILE	ILE	cnt	mc_sc	1.3197	7	3.8617
428	445	ILE	THR	cnt	sc_sc	0.0719	1	5.0288
428	413	ILE	GLY	cnt	mc_sc	0.082	1	5.5786
429	444	ILE	TYR	cnt	mc_sc	1.1789	3	4.5293
429	428	ILE	ILE	cnt	mc_mc	0.1519	1	3.8617
429	430	ILE	SER	cnt	mc_sc	1.6661	5	3.8252
429	444	ILE	TYR	cnt	sc_sc	4.1425	5	4.5293
429	444	ILE	TYR	cnt	mc_mc	0.0353	1	4.5293
429	412	ILE	GLY	cnt	mc_sc	0.0171	2	5.5041
429	443	ILE	ILE	cnt	mc_sc	1.4852	1	6.5135
430	443	SER	ILE	cnt	mc_mc	0.2723	3	5.4026
430	315	SER	ASP	cnt	sc_sc	0.0325	2	7.126
430	431	SER	TRP	cnt	sc_sc	0.7843	3	3.84
430	443	SER	ILE	cnt	mc_sc	1.5887	3	5.4026
430	445	SER	THR	cnt	sc_sc	0.7976	1	6.0136
430	431	SER	TRP	cnt	mc_sc	1.0428	4	3.84
431	443	TRP	ILE	cnt	mc_sc	2.0968	7	4.9323
431	394	TRP	MET	cnt	sc_sc	0.1091	3	9.6253
431	443	TRP	ILE	cnt	sc_sc	3.2423	10	4.9323
431	432	TRP	GLY	cnt	mc_sc	2.6206	7	3.8355
432	443	GLY	ILE	cnt	mc_sc	0.7482	4	5.3864
432	434	GLY	GLU	cnt	mc_mc	0.933	3	5.3538
433	432	GLU	GLY	cnt	mc_mc	0.0079	1	3.7999
433	440	GLU	LYS	cnt	sc_sc	1.8012	4	7.1356
434	433	GLU	GLU	cnt	mc_mc	0.1269	1	3.8154
434	435	GLU	CYS	cnt	mc_sc	2.5496	5	3.84
434	433	GLU	GLU	cnt	mc_sc	1.3849	2	3.8154
434	437	GLU	MET	cnt	sc_sc	2.9213	7	6.8475
435	437	CYS	MET	cnt	mc_mc	2.3093	4	5.51
435	406	CYS	SER	cnt	mc_sc	0.1339	1	7.2265
435	436	CYS	ALA	cnt	mc_sc	1.5719	3	3.8763
436	435	ALA	CYS	cnt	mc_mc	0.1022	1	3.8763
436	437	ALA	MET	cnt	mc_mc	0.5618	2	3.8573
436	228	ALA	VAL	cnt	mc_sc	0.1884	1	6.371
437	440	MET	LYS	cnt	mc_sc	2.0464	5	5.6973
437	440	MET	LYS	cnt	sc_sc	1.1476	2	5.6973
437	438	MET	LYS	cnt	mc_sc	0.0047	1	3.8251
437	435	MET	CYS	cnt	mc_sc	0.8416	1	5.51
438	401	LYS	GLU	cnt	mc_mc	1.7072	2	5.7128
438	437	LYS	MET	cnt	mc_mc	1.0429	1	3.8251
438	440	LYS	LYS	cnt	mc_mc	0.0953	2	5.5741
439	438	GLY	LYS	cnt	mc_mc	0.0125	1	3.8484
439	440	GLY	LYS	cnt	mc_sc	0.7797	5	3.8353
439	400	GLY	HIS	cnt	mc_mc	0.7525	1	5.5639
440	441	LYS	TYR	cnt	mc_sc	0.9547	4	3.8169
440	438	LYS	LYS	cnt	mc_sc	0.134	3	5.5741
440	386	LYS	THR	cnt	sc_sc	0.7195	2	6.7451
441	399	TYR	PHE	cnt	mc_sc	1.3027	4	6.6982
441	404	TYR	ARG	cnt	mc_sc	0.0012	1	7.6609
441	442	TYR	GLY	cnt	mc_sc	0.4358	2	3.7738
442	444	GLY	TYR	cnt	mc_sc	3.5939	7	6.2321
442	431	GLY	TRP	cnt	mc_mc	0.1173	1	6.0015
443	444	ILE	TYR	cnt	mc_sc	1.2606	4	3.8284
443	396	ILE	CYS	cnt	sc_sc	2.8822	3	4.5959
443	395	ILE	PHE	cnt	mc_mc	0.2295	1	6.0014
443	395	ILE	PHE	cnt	mc_sc	0.0515	1	6.0014
444	428	TYR	ILE	cnt	mc_mc	1.9818	2	5.4222
444	397	TYR	ALA	cnt	mc_sc	0.2249	2	7.1112
444	405	TYR	ASP	cnt	sc_sc	-0.0101	2	10.8934
444	430	TYR	SER	cnt	mc_mc	0.1906	2	4.8801
445	447	THR	VAL	cnt	mc_mc	0.6212	3	5.9765
445	446	THR	LYS	cnt	mc_sc	1.658	3	3.8391
445	450	THR	TYR	cnt	sc_sc	2.3175	7	10.1068
445	394	THR	MET	cnt	mc_mc	1.3971	1	4.1867
446	445	LYS	THR	cnt	mc_mc	0.0026	1	3.8391
446	448	LYS	SER	cnt	mc_mc	0.7633	3	5.7493
446	393	LYS	ASN	cnt	mc_sc	0.2616	2	5.8722
446	426	LYS	THR	cnt	mc_sc	1.6216	3	6.8538
446	343	LYS	ASN	cnt	sc_sc	1.9081	3	7.9227
446	449	LYS	ARG	cnt	sc_sc	0.3851	1	6.345
446	448	LYS	SER	cnt	sc_sc	2.0821	3	5.7493
447	446	VAL	LYS	cnt	mc_mc	0.8813	1	3.8428
447	449	VAL	ARG	cnt	mc_mc	1.3705	3	5.3965
447	425	VAL	LEU	cnt	mc_sc	1.8655	2	7.5407
447	448	VAL	SER	cnt	mc_sc	1.6629	2	3.8661
447	450	VAL	TYR	cnt	mc_sc	1.4653	3	5.638
447	428	VAL	ILE	cnt	mc_sc	0.0183	1	6.7292
447	445	VAL	THR	cnt	mc_sc	0.3931	1	5.9765
448	447	SER	VAL	cnt	mc_mc	0.3881	1	3.8661
448	450	SER	TYR	cnt	mc_mc	0.2678	2	5.5188
448	338	SER	ASP	cnt	mc_sc	0.4469	2	6.0136
448	338	SER	ASP	cnt	mc_mc	0.0164	1	6.0136
448	451	SER	VAL	cnt	mc_sc	2.668	3	5.6467
449	448	ARG	SER	cnt	mc_mc	0.1239	1	3.828
449	450	ARG	TYR	cnt	mc_sc	0.1741	1	3.8093
449	451	ARG	VAL	cnt	mc_mc	0.0622	2	5.9264
449	446	ARG	LYS	cnt	mc_sc	0.2925	3	6.345
449	450	ARG	TYR	cnt	sc_sc	3.3151	12	3.8093
449	392	ARG	ASN	cnt	mc_sc	0.2636	2	10.2381
450	452	TYR	ASN	cnt	mc_mc	1.153	3	5.539
450	446	TYR	LYS	cnt	mc_sc	0.1788	1	8.1533
450	453	TYR	TRP	cnt	sc_sc	1.857	2	5.545
451	450	VAL	TYR	cnt	mc_mc	0.6244	2	3.8296
451	454	VAL	ILE	cnt	mc_mc	0.0065	1	4.758
451	452	VAL	ASN	cnt	mc_sc	0.1486	2	3.8439
451	454	VAL	ILE	cnt	mc_sc	2.1405	3	4.758
451	454	VAL	ILE	cnt	sc_sc	0.0287	1	4.758
451	447	VAL	VAL	cnt	mc_sc	0.1425	1	7.037
452	451	ASN	VAL	cnt	mc_mc	0.2382	1	3.8439
452	454	ASN	ILE	cnt	mc_mc	0.7938	3	5.275
452	453	ASN	TRP	cnt	mc_sc	1.3425	3	3.8552
453	452	TRP	ASN	cnt	mc_mc	0.5666	1	3.8552
453	457	TRP	LYS	cnt	sc_sc	1.4828	10	6.7676
453	454	TRP	ILE	cnt	sc_sc	2.237	7	3.8477
453	454	TRP	ILE	cnt	mc_sc	0.1035	1	3.8477
453	450	TRP	TYR	cnt	mc_sc	0.5451	2	5.545
454	453	ILE	TRP	cnt	mc_mc	0.0525	1	3.8477
454	456	ILE	GLU	cnt	mc_mc	0.4601	3	5.574
454	458	ILE	THR	cnt	sc_sc	0.0924	6	5.99
454	455	ILE	LYS	cnt	mc_sc	0.0668	2	3.8542
454	450	ILE	TYR	cnt	mc_sc	1.5416	1	6.2783
455	454	LYS	ILE	cnt	mc_mc	0.059	1	3.8542
455	456	LYS	GLU	cnt	mc_mc	0.0877	3	3.8038
455	451	LYS	VAL	cnt	mc_sc	1.6878	4	5.812
455	458	LYS	THR	cnt	mc_sc	1.5456	2	5.4415
456	458	GLU	THR	cnt	mc_mc	2.6384	4	5.8177
456	459	GLU	LYS	cnt	mc_sc	3.5888	6	6.9647
456	452	GLU	ASN	cnt	mc_sc	0.3304	3	5.9824
456	457	GLU	LYS	cnt	mc_sc	2.6219	9	3.8426
456	457	GLU	LYS	cnt	sc_sc	1.5169	5	3.8426
457	456	LYS	GLU	cnt	mc_mc	0.0352	1	3.8426
457	459	LYS	LYS	cnt	mc_mc	1.2286	2	5.2019
457	459	LYS	LYS	cnt	mc_sc	4.0543	5	5.2019
457	453	LYS	TRP	cnt	mc_sc	1.1248	2	6.7676
458	457	THR	LYS	cnt	mc_mc	0.0589	1	3.8548
458	459	THR	LYS	cnt	mc_mc	0.2212	2	3.7905
458	258	THR	ASN	cnt	sc_sc	0.0654	2	7.4371
458	454	THR	ILE	cnt	mc_sc	1.7052	2	5.99
459	460	LYS	LEU	cnt	mc_sc	0.0437	2	3.845
459	461	LYS	THR	cnt	mc_mc	1.2314	4	5.613
459	461	LYS	THR	cnt	mc_sc	3.1324	10	5.613
459	461	LYS	THR	cnt	sc_sc	1.1575	5	5.613
460	461	LEU	THR	cnt	mc_sc	1.7056	4	3.854
461	298	THR	ARG	cnt	mc_sc	-0.3957	5	10.3864
47	48	TYR	ASN	cnt	mc_sc	5.1948	11	3.1308
47	49	TYR	SER	cnt	mc_sc	0.2061	1	5.6883
48	47	ASN	TYR	cnt	mc_mc	0.5718	2	3.1308
48	49	ASN	SER	cnt	mc_sc	1.6841	3	3.8588
48	73	ASN	GLU	cnt	sc_sc	1.7168	2	7.9821
49	53	SER	GLU	cnt	mc_sc	1.8689	3	7.5507
49	51	SER	LYS	cnt	mc_sc	2.5954	4	6.5204
49	51	SER	LYS	cnt	sc_sc	0.3034	2	6.5204
49	53	SER	GLU	cnt	sc_sc	0.1073	2	7.5507
50	48	GLY	ASN	cnt	mc_sc	1.1711	4	5.6657
50	54	GLY	GLU	cnt	mc_sc	1.8421	4	6.8902
50	51	GLY	LYS	cnt	mc_sc	2.054	7	3.8135
51	53	LYS	GLU	cnt	mc_sc	0.0853	2	5.8522
51	52	LYS	LEU	cnt	mc_sc	0.6209	5	3.8115
51	53	LYS	GLU	cnt	sc_sc	1.8877	2	5.8522
51	52	LYS	LEU	cnt	sc_sc	0.7544	1	3.8115
52	54	LEU	GLU	cnt	mc_mc	0.222	2	5.6495
53	52	GLU	LEU	cnt	mc_mc	1.1047	2	3.8194
53	48	GLU	ASN	cnt	sc_sc	2.6987	4	7.2529
53	54	GLU	GLU	cnt	mc_sc	0.0101	1	3.8368
53	54	GLU	GLU	cnt	sc_sc	0.8215	1	3.8368
54	53	GLU	GLU	cnt	mc_mc	0.0569	1	3.8368
54	56	GLU	VAL	cnt	mc_mc	0.7708	4	5.9542
54	48	GLU	ASN	cnt	sc_sc	2.265	7	8.3095
54	55	GLU	PHE	cnt	sc_sc	4.5011	9	3.8003
54	55	GLU	PHE	cnt	mc_sc	0.0016	1	3.8003
55	56	PHE	VAL	cnt	mc_sc	0.2788	2	3.8169
55	51	PHE	LYS	cnt	mc_sc	1.4841	3	7.6968
56	57	VAL	GLN	cnt	mc_sc	1.3198	5	3.8091
56	62	VAL	ARG	cnt	sc_sc	0.5923	6	12.5572
57	56	GLN	VAL	cnt	mc_mc	0.0081	1	3.8091
58	63	GLY	GLU	cnt	mc_sc	1.4037	2	7.8515
58	77	GLY	VAL	cnt	mc_sc	0.0027	1	5.9247
58	62	GLY	ARG	cnt	mc_sc	1.4604	2	8.9883
59	77	ASN	VAL	cnt	mc_sc	0.0711	5	5.8779
59	58	ASN	GLY	cnt	mc_sc	1.6131	2	3.8031
59	62	ASN	ARG	cnt	sc_sc	1.1996	7	6.8662
59	60	ASN	LEU	cnt	mc_sc	0.3436	1	3.7874
60	59	LEU	ASN	cnt	mc_mc	0.2951	1	3.7874
60	63	LEU	GLU	cnt	mc_mc	0.1541	3	5.2594
60	77	LEU	VAL	cnt	mc_sc	0.6221	4	6.2138
60	77	LEU	VAL	cnt	sc_sc	3.1654	6	6.2138
60	78	LEU	PHE	cnt	sc_sc	3.9895	8	6.9891
60	87	LEU	PHE	cnt	sc_sc	2.3226	5	10.6473
60	78	LEU	PHE	cnt	mc_sc	0.6929	3	6.9891
61	65	GLU	MET	cnt	mc_sc	2.5949	8	4.6739
61	60	GLU	LEU	cnt	mc_mc	0.949	1	3.8314
61	63	GLU	GLU	cnt	mc_mc	0.2532	2	5.5503
61	62	GLU	ARG	cnt	mc_sc	2.0127	6	3.8418
61	59	GLU	ASN	cnt	sc_sc	1.6434	3	6.3264
62	61	ARG	GLU	cnt	mc_mc	0.5546	1	3.8418
62	66	ARG	GLU	cnt	mc_sc	3.5821	5	5.4536
62	61	ARG	GLU	cnt	sc_sc	2.6073	5	3.8418
62	57	ARG	GLN	cnt	mc_sc	1.7079	5	11.6365
62	59	ARG	ASN	cnt	mc_sc	0.7773	5	6.8662
62	63	ARG	GLU	cnt	mc_sc	1.1714	4	3.8575
62	63	ARG	GLU	cnt	sc_sc	2.3652	10	3.8575
63	67	GLU	GLU	cnt	mc_sc	2.6205	4	4.8671
63	59	GLU	ASN	cnt	mc_sc	1.2246	5	6.6479
64	60	CYS	LEU	cnt	mc_mc	0.4138	2	5.372
64	67	CYS	GLU	cnt	mc_mc	2.1033	5	4.7758
64	65	CYS	MET	cnt	mc_sc	1.269	4	3.8636
64	60	CYS	LEU	cnt	mc_sc	0.1846	2	5.372
64	68	CYS	LYS	cnt	mc_mc	0.141	2	4.1975
64	69	CYS	CYS	cnt	mc_mc	0.1162	1	4.6925
64	69	CYS	CYS	cnt	sc_sc	0.0389	1	4.6925
64	65	CYS	MET	cnt	sc_sc	0.2241	3	3.8636
64	87	CYS	PHE	cnt	sc_sc	0.0138	2	10.5892
65	61	MET	GLU	cnt	mc_mc	1.6003	3	4.6739
65	87	MET	PHE	cnt	sc_sc	2.6691	5	11.343
65	91	MET	TYR	cnt	sc_sc	0.4423	3	8.841
66	65	GLU	MET	cnt	mc_mc	0.0561	1	3.8523
66	67	GLU	GLU	cnt	mc_mc	0.1076	1	3.8065
66	67	GLU	GLU	cnt	mc_sc	2.1246	4	3.8065
67	68	GLU	LYS	cnt	mc_sc	0.4675	18	3.8439
67	63	GLU	GLU	cnt	mc_mc	0.1123	1	4.8671
67	62	GLU	ARG	cnt	mc_sc	0.9102	3	6.0198
67	68	GLU	LYS	cnt	sc_sc	0.6754	3	3.8439
68	63	LYS	GLU	cnt	mc_mc	0.8766	2	5.99
68	66	LYS	GLU	cnt	mc_sc	0.0427	2	6.8651
68	91	LYS	TYR	cnt	mc_sc	1.0998	2	9.7327
69	70	CYS	SER	cnt	mc_mc	0.4324	2	3.8296
69	73	CYS	GLU	cnt	sc_sc	3.8882	6	5.8854
69	73	CYS	GLU	cnt	mc_sc	0.2382	3	5.8854
69	63	CYS	GLU	cnt	mc_sc	0.0174	1	6.1248
70	88	SER	TRP	cnt	mc_sc	0.0459	2	9.526
70	73	SER	GLU	cnt	sc_sc	1.9866	6	5.1124
70	71	SER	PHE	cnt	mc_sc	0.9036	1	3.8563
70	72	SER	GLU	cnt	sc_sc	2.7762	2	5.6417
71	72	PHE	GLU	cnt	mc_sc	1.3216	4	3.8174
71	74	PHE	ALA	cnt	mc_sc	3.3051	5	4.6526
71	70	PHE	SER	cnt	mc_mc	0.1844	1	3.8563
71	73	PHE	GLU	cnt	mc_mc	0.1898	1	5.2412
71	74	PHE	ALA	cnt	mc_mc	0.3159	5	4.6526
71	88	PHE	TRP	cnt	sc_sc	2.119	8	7.7464
71	84	PHE	THR	cnt	sc_sc	1.1389	2	8.2387
71	88	PHE	TRP	cnt	mc_sc	0.0152	1	7.7464
71	72	PHE	GLU	cnt	sc_sc	0.0679	1	3.8174
72	71	GLU	PHE	cnt	mc_mc	0.7101	2	3.8174
72	74	GLU	ALA	cnt	mc_mc	0.0455	1	5.444
72	73	GLU	GLU	cnt	mc_sc	0.698	3	3.8487
73	72	GLU	GLU	cnt	mc_mc	0.811	1	3.8487
73	75	GLU	ARG	cnt	mc_mc	0.9122	3	5.364
73	70	GLU	SER	cnt	mc_sc	2.3984	5	5.1124
73	74	GLU	ALA	cnt	mc_sc	0.075	1	3.8479
74	77	ALA	VAL	cnt	mc_sc	0.9741	2	5.3827
74	73	ALA	GLU	cnt	mc_mc	0.9371	1	3.8479
74	84	ALA	THR	cnt	mc_sc	0.4784	2	6.4063
74	70	ALA	SER	cnt	mc_sc	1.3194	2	5.9886
74	84	ALA	THR	cnt	sc_sc	0.1049	1	6.4063
74	87	ALA	PHE	cnt	sc_sc	0.3096	3	8.0284
74	69	ALA	CYS	cnt	sc_sc	0.1341	1	6.2961
74	88	ALA	TRP	cnt	sc_sc	0.1052	1	7.7206
75	74	ARG	ALA	cnt	mc_mc	0.5417	2	3.8368
75	77	ARG	VAL	cnt	mc_mc	0.0869	1	5.8378
75	72	ARG	GLU	cnt	mc_sc	0.0173	2	5.3252
75	76	ARG	GLU	cnt	sc_sc	2.4648	8	3.8415
75	84	ARG	THR	cnt	mc_sc	0.2696	1	5.8543
75	71	ARG	PHE	cnt	mc_sc	0.0042	1	6.2959
75	76	ARG	GLU	cnt	mc_sc	0.2233	1	3.8415
75	84	ARG	THR	cnt	sc_sc	0.1589	1	5.8543
76	75	GLU	ARG	cnt	mc_mc	0.6738	1	3.8415
76	78	GLU	PHE	cnt	mc_mc	0.1369	2	5.6408
76	72	GLU	GLU	cnt	mc_sc	1.6688	1	6.8232
77	76	VAL	GLU	cnt	mc_mc	0.0631	1	3.8519
77	73	VAL	GLU	cnt	mc_sc	1.5787	4	5.8869
77	78	VAL	PHE	cnt	mc_sc	0.3718	2	3.8585
78	79	PHE	GLU	cnt	mc_mc	1.0942	3	3.8321
78	74	PHE	ALA	cnt	mc_sc	2.4227	3	5.8062
78	79	PHE	GLU	cnt	mc_sc	3.9144	7	3.8321
78	84	PHE	THR	cnt	mc_sc	0.6446	2	6.6879
78	87	PHE	PHE	cnt	sc_sc	1.6936	3	8.2608
78	83	PHE	ARG	cnt	mc_sc	0.058	2	8.8364
79	75	GLU	ARG	cnt	mc_mc	0.387	3	5.3622
79	80	GLU	ASN	cnt	mc_sc	1.1515	8	3.8693
80	79	ASN	GLU	cnt	mc_mc	0.1521	2	3.8693
80	82	ASN	GLU	cnt	mc_mc	0.0246	2	5.931
80	83	ASN	ARG	cnt	sc_sc	3.6554	6	5.2382
81	80	THR	ASN	cnt	mc_mc	1.3039	1	3.8659
81	82	THR	GLU	cnt	sc_sc	0.0022	1	3.8147
81	82	THR	GLU	cnt	mc_sc	0.3545	3	3.8147
82	84	GLU	THR	cnt	mc_mc	1.2722	3	5.5575
82	83	GLU	ARG	cnt	mc_sc	2.2524	5	3.859
82	83	GLU	ARG	cnt	sc_sc	2.0908	5	3.859
83	86	ARG	GLU	cnt	mc_sc	0.146	6	4.702
83	82	ARG	GLU	cnt	mc_mc	0.4548	1	3.859
83	85	ARG	THR	cnt	mc_mc	1.1633	3	5.0504
83	86	ARG	GLU	cnt	mc_mc	2.4915	5	4.702
83	86	ARG	GLU	cnt	sc_sc	1.1758	8	4.702
84	87	THR	PHE	cnt	mc_sc	3.0831	5	4.8481
84	83	THR	ARG	cnt	mc_mc	0.8647	1	3.8349
84	86	THR	GLU	cnt	mc_mc	0.2115	2	5.2987
84	85	THR	THR	cnt	mc_sc	0.1852	2	3.8576
84	81	THR	THR	cnt	mc_sc	1.8823	1	6.0328
85	84	THR	THR	cnt	mc_mc	0.2043	1	3.8576
85	87	THR	PHE	cnt	mc_mc	0.0403	1	5.2572
85	86	THR	GLU	cnt	mc_sc	0.3799	2	3.8665
85	88	THR	TRP	cnt	mc_sc	1.0396	2	4.6661
86	85	GLU	THR	cnt	mc_mc	0.1387	1	3.8665
86	88	GLU	TRP	cnt	mc_mc	0.0346	1	5.4507
86	90	GLU	GLN	cnt	mc_sc	0.6642	4	6.5501
86	89	GLU	LYS	cnt	mc_sc	1.8367	2	5.1069
86	87	GLU	PHE	cnt	mc_sc	0.0426	1	3.828
86	90	GLU	GLN	cnt	sc_sc	1.4026	2	6.5501
87	86	PHE	GLU	cnt	mc_mc	0.7738	1	3.828
87	89	PHE	LYS	cnt	mc_mc	0.2604	2	5.5053
87	88	PHE	TRP	cnt	mc_sc	0.0584	1	3.8629
88	87	TRP	PHE	cnt	mc_mc	0.7141	1	3.8629
88	90	TRP	GLN	cnt	mc_mc	0.1039	1	5.3835
88	91	TRP	TYR	cnt	mc_sc	3.1151	6	4.9709
88	84	TRP	THR	cnt	mc_sc	1.7745	2	6.059
88	92	TRP	VAL	cnt	sc_sc	2.7611	6	6.2196
88	91	TRP	TYR	cnt	sc_sc	0.3414	5	4.9709
88	69	TRP	CYS	cnt	mc_sc	1.0872	4	9.9859
89	88	LYS	TRP	cnt	mc_mc	0.942	1	3.8708
89	91	LYS	TYR	cnt	mc_mc	1.5074	4	5.3479
89	85	LYS	THR	cnt	mc_sc	1.2695	3	5.9493
89	111	LYS	ASP	cnt	mc_sc	1.0481	5	7.6368
89	90	LYS	GLN	cnt	mc_sc	0.0154	1	3.8406
90	87	GLN	PHE	cnt	mc_mc	1.5559	4	5.2935
90	87	GLN	PHE	cnt	mc_sc	0.1599	1	5.2935
91	93	TYR	ASP	cnt	mc_mc	0.0468	2	5.6544
91	90	TYR	GLN	cnt	mc_sc	0.114	2	3.8113
91	64	TYR	CYS	cnt	mc_sc	2.0159	3	9.1362
91	64	TYR	CYS	cnt	sc_sc	2.7672	4	9.1362
91	87	TYR	PHE	cnt	mc_sc	1.4539	1	6.5978
91	92	TYR	VAL	cnt	mc_sc	0.3723	1	3.8375
92	91	VAL	TYR	cnt	mc_mc	0.0958	2	3.8375
92	93	VAL	ASP	cnt	mc_sc	0.969	2	3.8274
92	88	VAL	TRP	cnt	mc_sc	1.5842	1	6.2196
92	93	VAL	ASP	cnt	sc_sc	0.3224	1	3.8274
93	113	ASP	ASN	cnt	sc_sc	0.8857	4	6.0992
93	89	ASP	LYS	cnt	mc_sc	0.3312	1	6.0778
93	94	ASP	GLY	cnt	mc_sc	0.0695	1	3.8174
95	94	ASP	GLY	cnt	mc_mc	0.4823	1	3.8079
95	96	ASP	GLN	cnt	mc_sc	0.3171	1	3.8562
95	98	ASP	GLU	cnt	sc_sc	0.023	1	6.0023
96	110	GLN	ASP	cnt	mc_sc	0.0871	1	5.9662
96	98	GLN	GLU	cnt	mc_mc	0.5416	2	5.5182
96	110	GLN	ASP	cnt	sc_sc	1.92	3	5.9662
96	94	GLN	GLY	cnt	mc_sc	1.4156	3	6.2598
97	96	CYS	GLN	cnt	mc_mc	0.2759	2	3.8325
97	98	CYS	GLU	cnt	mc_mc	1.23	2	3.8749
97	101	CYS	PRO	cnt	mc_sc	1.5711	3	6.3949
97	110	CYS	ASP	cnt	sc_sc	1.8552	7	5.9939
98	99	GLU	SER	cnt	mc_sc	0.9424	4	3.8693
98	100	GLU	ASN	cnt	mc_mc	1.0242	3	5.1557
100	97	ASN	CYS	cnt	mc_mc	2.7977	4	5.0873
100	99	ASN	SER	cnt	mc_mc	0.2718	2	3.8443
100	99	ASN	SER	cnt	mc_sc	1.0851	2	3.8443
101	100	PRO	ASN	cnt	mc_sc	1.323	3	3.8893
101	108	PRO	CYS	cnt	sc_sc	1.3667	2	6.9907
101	96	PRO	GLN	cnt	mc_sc	0.0939	1	8.3925
101	98	PRO	GLU	cnt	mc_sc	1.793	1	7.3501
101	99	PRO	SER	cnt	sc_sc	0.0495	1	5.98
102	127	CYS	ASN	cnt	mc_mc	1.0577	2	4.4673
102	103	CYS	LEU	cnt	mc_mc	0.0415	2	3.8052
102	106	CYS	GLY	cnt	mc_sc	2.1576	8	5.1426
102	127	CYS	ASN	cnt	mc_sc	1.6484	2	4.4673
102	100	CYS	ASN	cnt	sc_sc	0.3579	2	5.5047
103	105	LEU	GLY	cnt	mc_mc	2.2862	3	5.7511
103	127	LEU	ASN	cnt	sc_sc	0.4134	6	5.9689
103	127	LEU	ASN	cnt	mc_sc	0.5317	4	5.9689
103	128	LEU	CYS	cnt	mc_sc	1.8221	3	5.2321
103	129	LEU	GLU	cnt	mc_sc	0.0629	1	5.6653
103	104	LEU	ASN	cnt	sc_sc	0.1694	2	3.8229
103	104	LEU	ASN	cnt	mc_sc	0.3099	3	3.8229
103	129	LEU	GLU	cnt	sc_sc	0.3556	1	5.6653
104	103	ASN	LEU	cnt	mc_mc	0.821	1	3.8229
104	123	ASN	PHE	cnt	sc_sc	3.1266	11	7.3873
106	118	GLY	TRP	cnt	mc_mc	1.3349	2	5.4818
106	119	GLY	CYS	cnt	mc_mc	0.9045	2	4.1602
106	105	GLY	GLY	cnt	mc_mc	0.0316	2	3.8211
106	120	GLY	PRO	cnt	mc_sc	1.2665	3	6.0463
106	128	GLY	CYS	cnt	mc_sc	1.6525	1	6.0063
107	108	SER	CYS	cnt	mc_mc	0.0104	2	3.8204
107	100	SER	ASN	cnt	mc_sc	1.0058	1	6.7057
108	116	CYS	GLU	cnt	mc_mc	1.7608	2	5.5484
108	97	CYS	CYS	cnt	mc_sc	2.9328	5	5.5811
108	116	CYS	GLU	cnt	mc_sc	0.0042	1	5.5484
108	117	CYS	CYS	cnt	mc_mc	1.6096	1	4.2863
108	109	CYS	LYS	cnt	mc_sc	0.2753	2	3.8158
108	102	CYS	CYS	cnt	sc_sc	1.9704	1	6.1038
109	110	LYS	ASP	cnt	mc_mc	0.2888	2	3.8462
109	116	LYS	GLU	cnt	sc_sc	4.8646	12	4.918
109	110	LYS	ASP	cnt	mc_sc	2.3976	6	3.8462
110	114	ASP	SER	cnt	mc_mc	0.0046	1	6.237
110	115	ASP	TYR	cnt	mc_mc	0.0371	1	4.5407
111	109	ASP	LYS	cnt	mc_sc	0.0071	1	6.5827
111	109	ASP	LYS	cnt	sc_sc	2.4729	6	6.5827
111	110	ASP	ASP	cnt	mc_sc	0.0156	1	3.8567
111	112	ASP	ILE	cnt	mc_sc	1.1022	3	3.8434
112	93	ILE	ASP	cnt	mc_sc	2.0826	4	6.0482
112	114	ILE	SER	cnt	mc_mc	0.9035	2	5.0444
112	89	ILE	LYS	cnt	sc_sc	1.4887	6	7.1979
112	93	ILE	ASP	cnt	sc_sc	0.1332	1	6.0482
112	111	ILE	ASP	cnt	sc_sc	0.2735	1	3.8434
113	96	ASN	GLN	cnt	mc_sc	1.4921	3	8.0487
113	112	ASN	ILE	cnt	mc_mc	1.0898	1	3.8341
113	112	ASN	ILE	cnt	mc_sc	0.3669	2	3.8341
114	113	SER	ASN	cnt	mc_sc	0.6587	2	3.793
114	115	SER	TYR	cnt	mc_sc	0.0575	1	3.8073
115	109	TYR	LYS	cnt	mc_mc	1.2459	2	5.535
115	127	TYR	ASN	cnt	sc_sc	6.2487	8	9.177
115	116	TYR	GLU	cnt	mc_sc	0.0715	2	3.7939
116	109	GLU	LYS	cnt	mc_sc	0.0723	1	4.918
116	117	GLU	CYS	cnt	mc_sc	0.1179	3	3.8161
117	126	CYS	LYS	cnt	mc_sc	1.7719	2	6.9907
117	107	CYS	SER	cnt	mc_mc	1.5245	1	5.6079
118	120	TRP	PRO	cnt	mc_sc	3.1753	6	6.0732
118	166	TRP	ASN	cnt	sc_sc	0.0206	2	10.7475
118	168	TRP	LYS	cnt	sc_sc	1.9201	6	11.059
118	120	TRP	PRO	cnt	sc_sc	1.1431	2	6.0732
119	118	CYS	TRP	cnt	mc_mc	0.1321	1	3.7984
119	121	CYS	PHE	cnt	mc_mc	0.025	1	5.4772
119	120	CYS	PRO	cnt	mc_sc	0.668	2	3.8741
119	123	CYS	PHE	cnt	sc_sc	0.7576	2	6.0029
120	119	PRO	CYS	cnt	mc_mc	1.004	2	3.8741
120	105	PRO	GLY	cnt	mc_sc	2.1384	4	7.1283
120	121	PRO	PHE	cnt	mc_sc	2.299	7	3.7805
121	123	PHE	PHE	cnt	mc_mc	1.8463	4	5.935
121	166	PHE	ASN	cnt	mc_sc	1.6159	2	5.8276
121	167	PHE	GLN	cnt	sc_sc	4.5676	13	6.6578
121	122	PHE	GLY	cnt	mc_sc	1.096	4	3.8518
121	168	PHE	LYS	cnt	sc_sc	1.6858	2	6.4916
121	153	PHE	VAL	cnt	sc_sc	2.1169	3	8.7449
121	155	PHE	CYS	cnt	sc_sc	2.9646	3	9.6552
121	153	PHE	VAL	cnt	mc_sc	2.7501	4	8.7449
121	154	PHE	VAL	cnt	mc_sc	0.6356	4	8.996
122	123	GLY	PHE	cnt	mc_sc	0.7029	4	3.7737
122	132	GLY	VAL	cnt	mc_sc	1.6966	4	5.9155
123	130	PHE	LEU	cnt	mc_mc	1.6632	2	5.5335
123	132	PHE	VAL	cnt	mc_sc	2.1592	5	5.3315
123	128	PHE	CYS	cnt	sc_sc	1.9244	3	5.0832
123	130	PHE	LEU	cnt	mc_sc	0.4449	4	5.5335
123	121	PHE	PHE	cnt	mc_sc	1.2276	1	5.935
123	104	PHE	ASN	cnt	mc_sc	1.5085	1	7.3873
123	128	PHE	CYS	cnt	mc_sc	1.1165	2	5.0832
124	125	GLU	GLY	cnt	mc_mc	0.0201	1	3.8499
124	137	GLU	LYS	cnt	sc_sc	2.1402	9	8.8996
124	140	GLU	ARG	cnt	sc_sc	1.3897	8	7.1441
124	140	GLU	ARG	cnt	mc_sc	1.0813	4	7.1441
124	132	GLU	VAL	cnt	mc_sc	0.4851	3	5.1572
124	130	GLU	LEU	cnt	sc_sc	0.8653	2	4.652
124	131	GLU	ASP	cnt	mc_sc	0.0641	1	5.3434
124	136	GLU	ILE	cnt	sc_sc	0.8162	2	8.2826
125	129	GLY	GLU	cnt	mc_sc	2.3909	5	5.2077
126	125	LYS	GLY	cnt	mc_mc	0.1128	1	3.8001
126	128	LYS	CYS	cnt	mc_mc	0.6843	2	5.5733
126	129	LYS	GLU	cnt	sc_sc	2.2399	8	6.7832
126	127	LYS	ASN	cnt	mc_sc	0.082	1	3.8204
127	117	ASN	CYS	cnt	mc_sc	2.0492	3	5.9042
127	129	ASN	GLU	cnt	mc_sc	0.0473	1	5.4641
127	128	ASN	CYS	cnt	mc_sc	1.7774	3	3.8601
127	129	ASN	GLU	cnt	mc_mc	0.3429	1	5.4641
127	129	ASN	GLU	cnt	sc_sc	1.6995	2	5.4641
127	101	ASN	PRO	cnt	mc_sc	0.9628	2	6.8656
128	124	CYS	GLU	cnt	mc_mc	1.5327	3	5.2432
128	127	CYS	ASN	cnt	mc_mc	0.35	1	3.8601
128	130	CYS	LEU	cnt	mc_mc	0.0496	1	5.9244
129	128	GLU	CYS	cnt	mc_mc	0.1709	1	3.8471
129	130	GLU	LEU	cnt	mc_sc	1.5467	4	3.8634
129	130	GLU	LEU	cnt	sc_sc	0.4227	3	3.8634
129	126	GLU	LYS	cnt	mc_sc	0.6937	3	6.7832
130	131	LEU	ASP	cnt	mc_sc	1.0167	5	3.8436
131	151	ASP	ASN	cnt	sc_sc	2.0055	4	7.548
131	132	ASP	VAL	cnt	mc_sc	0.0194	1	3.8655
131	152	ASP	LYS	cnt	sc_sc	5.2273	9	6.1
132	131	VAL	ASP	cnt	mc_mc	0.0083	1	3.8655
132	139	VAL	GLY	cnt	mc_sc	2.4867	7	5.0339
132	124	VAL	GLU	cnt	sc_sc	-0.7845	2	5.1572
132	140	VAL	ARG	cnt	sc_sc	4.4559	10	6.7714
132	152	VAL	LYS	cnt	sc_sc	1.3499	4	4.9026
132	152	VAL	LYS	cnt	mc_sc	1.57	3	4.9026
132	153	VAL	VAL	cnt	mc_sc	0.8635	3	6.6725
132	153	VAL	VAL	cnt	sc_sc	3.0001	4	6.6725
132	136	VAL	ILE	cnt	mc_sc	0.1713	1	6.7625
132	133	VAL	THR	cnt	mc_sc	0.6448	3	3.7952
133	135	THR	ASN	cnt	mc_mc	0.7646	3	5.6512
133	139	THR	GLY	cnt	mc_mc	1.7339	4	4.6656
133	153	THR	VAL	cnt	mc_sc	0.9603	3	6.0348
133	151	THR	ASN	cnt	sc_sc	3.6642	6	6.0521
133	136	THR	ILE	cnt	sc_sc	1.6391	5	5.7232
133	134	THR	CYS	cnt	mc_sc	0.2361	3	3.84
133	135	THR	ASN	cnt	mc_sc	0.1495	2	5.6512
134	133	CYS	THR	cnt	mc_mc	1.0234	1	3.84
134	136	CYS	ILE	cnt	mc_mc	0.2076	2	5.635
134	139	CYS	GLY	cnt	mc_mc	0.9521	3	4.042
134	145	CYS	CYS	cnt	sc_sc	0.2964	1	5.7557
135	134	ASN	CYS	cnt	mc_mc	0.5699	1	3.8312
135	137	ASN	LYS	cnt	mc_mc	0.5955	3	6.0387
136	137	ILE	LYS	cnt	mc_sc	3.595	6	3.8457
136	133	ILE	THR	cnt	mc_sc	3.6591	8	5.7232
136	137	ILE	LYS	cnt	sc_sc	0.1953	2	3.8457
136	131	ILE	ASP	cnt	mc_sc	0.3211	1	9.7098
137	136	LYS	ILE	cnt	mc_mc	0.93	1	3.8457
137	139	LYS	GLY	cnt	mc_mc	2.2706	3	5.477
138	134	ASN	CYS	cnt	mc_mc	1.0864	4	4.7523
138	137	ASN	LYS	cnt	mc_mc	0.6332	1	3.8587
138	140	ASN	ARG	cnt	mc_mc	0.3686	2	5.3179
138	141	ASN	CYS	cnt	mc_mc	1.7347	2	5.2609
138	137	ASN	LYS	cnt	mc_sc	0.3885	2	3.8587
138	141	ASN	CYS	cnt	mc_sc	3.9085	5	5.2609
138	141	ASN	CYS	cnt	sc_sc	0.0207	1	5.2609
139	153	GLY	VAL	cnt	mc_sc	2.9943	6	6.1138
139	138	GLY	ASN	cnt	mc_mc	0.1913	1	3.8545
139	141	GLY	CYS	cnt	mc_mc	0.9528	2	5.3482
139	145	GLY	CYS	cnt	mc_sc	0.4065	1	6.4832
140	139	ARG	GLY	cnt	mc_mc	0.06	1	3.8343
140	139	ARG	GLY	cnt	mc_sc	0.9473	2	3.8343
140	123	ARG	PHE	cnt	mc_sc	3.4178	4	7.5739
141	168	CYS	LYS	cnt	mc_mc	1.7471	3	4.2849
141	144	CYS	PHE	cnt	mc_sc	0.0319	1	6.6832
141	142	CYS	GLU	cnt	mc_sc	0.0045	1	3.8211
141	155	CYS	CYS	cnt	sc_sc	0.6055	1	5.5709
142	141	GLU	CYS	cnt	mc_mc	0.0936	1	3.8211
142	169	GLU	SER	cnt	mc_sc	2.318	7	5.3622
142	169	GLU	SER	cnt	sc_sc	0.7218	6	5.3622
142	143	GLU	GLN	cnt	mc_sc	0.4781	1	3.8333
143	142	GLN	GLU	cnt	mc_mc	0.1068	2	3.8333
143	144	GLN	PHE	cnt	mc_sc	1.2154	4	3.8478
143	157	GLN	CYS	cnt	mc_sc	3.4502	4	5.382
143	170	GLN	CYS	cnt	sc_sc	3.4659	13	6.7966
143	157	GLN	CYS	cnt	sc_sc	1.7703	3	5.382
143	156	GLN	SER	cnt	mc_sc	0.9241	1	6.437
144	156	PHE	SER	cnt	mc_mc	1.703	6	4.6211
144	157	PHE	CYS	cnt	mc_sc	0.0398	2	5.2659
144	158	PHE	THR	cnt	sc_sc	1.249	2	7.4134
144	341	PHE	TYR	cnt	mc_sc	-3.4461	7	5.7813
144	156	PHE	SER	cnt	mc_sc	0.4818	3	4.6211
145	134	CYS	CYS	cnt	mc_sc	0.5383	1	5.7557
145	138	CYS	ASN	cnt	mc_sc	1.5219	3	6.1285
145	155	CYS	CYS	cnt	mc_mc	0.5716	1	4.4398
145	144	CYS	PHE	cnt	mc_sc	0.0056	2	3.8148
146	134	LYS	CYS	cnt	mc_sc	1.158	4	6.5738
146	147	LYS	ASN	cnt	mc_mc	0.2295	2	3.8559
146	154	LYS	VAL	cnt	sc_sc	2.5189	7	5.4208
146	154	LYS	VAL	cnt	mc_sc	1.7284	4	5.4208
146	155	LYS	CYS	cnt	mc_sc	0.3321	3	6.0222
146	145	LYS	CYS	cnt	mc_sc	1.3988	3	3.8224
146	156	LYS	SER	cnt	sc_sc	1.9471	8	6.9539
147	151	ASN	ASN	cnt	mc_sc	0.2266	2	6.041
147	153	ASN	VAL	cnt	mc_mc	1.5375	1	4.148
147	153	ASN	VAL	cnt	mc_sc	0.9293	1	4.148
147	148	ASN	SER	cnt	mc_sc	0.1146	1	3.8493
148	152	SER	LYS	cnt	mc_sc	0.1003	2	6.1013
149	151	ALA	ASN	cnt	mc_mc	1.9225	3	5.5057
149	150	ALA	ASP	cnt	mc_sc	0.9114	1	3.8214
150	152	ASP	LYS	cnt	mc_mc	0.6886	3	5.9471
150	152	ASP	LYS	cnt	sc_sc	4.3744	10	5.9471
151	150	ASN	ASP	cnt	mc_mc	0.5638	1	3.8731
151	152	ASN	LYS	cnt	mc_mc	2.2078	3	3.885
151	150	ASN	ASP	cnt	mc_sc	0.0547	2	3.8731
151	152	ASN	LYS	cnt	mc_sc	1.1244	2	3.885
152	132	LYS	VAL	cnt	mc_mc	1.2248	3	4.9026
152	150	LYS	ASP	cnt	mc_sc	1.5388	3	5.9471
152	153	LYS	VAL	cnt	mc_sc	0.3133	4	3.7246
153	146	VAL	LYS	cnt	mc_mc	0.3739	2	5.6534
153	154	VAL	VAL	cnt	mc_sc	0.548	6	3.7899
153	145	VAL	CYS	cnt	sc_sc	4.6612	6	6.771
153	146	VAL	LYS	cnt	mc_sc	1.3691	2	5.6534
153	134	VAL	CYS	cnt	mc_sc	0.4574	2	6.7043
153	134	VAL	CYS	cnt	sc_sc	1.9464	3	6.7043
153	141	VAL	CYS	cnt	sc_sc	0.1747	3	8.558
153	147	VAL	ASN	cnt	sc_sc	0.6205	1	4.148
154	155	VAL	CYS	cnt	mc_mc	0.212	2	3.824
154	155	VAL	CYS	cnt	mc_sc	1.7642	3	3.824
155	163	CYS	LEU	cnt	mc_sc	1.08	2	7.3717
155	163	CYS	LEU	cnt	sc_sc	2.5697	6	7.3717
155	167	CYS	GLN	cnt	mc_sc	2.7621	4	6.0245
155	156	CYS	SER	cnt	mc_sc	1.0918	3	3.7889
156	163	SER	LEU	cnt	mc_sc	0.1741	3	7.157
156	157	SER	CYS	cnt	mc_sc	0.4792	3	3.7827
156	170	SER	CYS	cnt	mc_sc	0.6261	2	7.4574
156	144	SER	PHE	cnt	sc_sc	0.3708	2	4.6211
157	158	CYS	THR	cnt	mc_mc	0.5276	2	3.8556
157	161	CYS	TYR	cnt	sc_sc	3.2046	5	6.0032
157	158	CYS	THR	cnt	mc_sc	0.2203	1	3.8556
158	159	THR	GLU	cnt	mc_mc	0.7658	1	3.8012
159	335	GLU	CYS	cnt	mc_sc	-4.3296	8	4.9732
159	161	GLU	TYR	cnt	mc_mc	0.3953	3	5.9322
160	159	GLY	GLU	cnt	mc_mc	0.0082	1	3.8612
161	170	TYR	CYS	cnt	sc_sc	0.9379	3	5.6833
161	143	TYR	GLN	cnt	sc_sc	1.67	4	9.8143
161	159	TYR	GLU	cnt	mc_sc	0.9531	2	5.9322
161	422	TYR	THR	cnt	sc_sc	3.2912	6	9.9894
161	170	TYR	CYS	cnt	mc_sc	0.0116	1	5.6833
162	163	ARG	LEU	cnt	mc_sc	2.9857	12	3.8235
162	171	ARG	GLU	cnt	mc_sc	1.1988	6	6.4347
162	171	ARG	GLU	cnt	sc_sc	2.1532	8	6.4347
163	164	LEU	ALA	cnt	mc_mc	0.1928	1	3.8326
163	167	LEU	GLN	cnt	sc_sc	0.1485	3	5.3512
163	157	LEU	CYS	cnt	sc_sc	2.0386	2	7.662
163	169	LEU	SER	cnt	mc_sc	0.0755	3	5.6328
163	170	LEU	CYS	cnt	sc_sc	0.445	2	4.8512
163	164	LEU	ALA	cnt	mc_sc	0.0573	1	3.8326
163	167	LEU	GLN	cnt	mc_sc	2.6588	4	5.3512
164	166	ALA	ASN	cnt	mc_mc	0.0179	1	5.4345
164	167	ALA	GLN	cnt	mc_mc	0.2457	2	4.9405
164	166	ALA	ASN	cnt	sc_sc	0.5416	3	5.4345
164	169	ALA	SER	cnt	sc_sc	1.9581	4	5.8595
164	162	ALA	ARG	cnt	mc_sc	1.3072	2	6.9249
164	165	ALA	GLU	cnt	sc_sc	1.5866	1	3.8551
164	171	ALA	GLU	cnt	sc_sc	1.4164	2	7.0974
165	164	GLU	ALA	cnt	mc_mc	0.1841	1	3.8551
165	167	GLU	GLN	cnt	mc_mc	1.3449	3	5.3172
165	166	GLU	ASN	cnt	mc_sc	0.8102	6	3.8202
165	166	GLU	ASN	cnt	sc_sc	2.7405	6	3.8202
166	165	ASN	GLU	cnt	mc_mc	0.0169	2	3.8202
166	167	ASN	GLN	cnt	mc_sc	2.02	4	3.8511
166	120	ASN	PRO	cnt	mc_sc	1.7727	1	5.6845
167	169	GLN	SER	cnt	mc_mc	0.1164	2	5.9088
167	165	GLN	GLU	cnt	mc_sc	1.029	2	5.3172
168	167	LYS	GLN	cnt	mc_mc	1.3179	1	3.8595
168	140	LYS	ARG	cnt	mc_sc	1.4279	6	6.2527
168	120	LYS	PRO	cnt	mc_sc	0.3977	4	8.0344
168	119	LYS	CYS	cnt	mc_sc	0.5719	3	9.7314
168	166	LYS	ASN	cnt	sc_sc	0.1698	3	5.7649
168	169	LYS	SER	cnt	mc_sc	0.0021	1	3.8215
168	166	LYS	ASN	cnt	mc_sc	1.4283	1	5.7649
169	171	SER	GLU	cnt	sc_sc	1.2796	6	5.9619
169	170	SER	CYS	cnt	mc_sc	0.0102	1	3.8174
227	228	VAL	VAL	cnt	mc_sc	0.4942	9	3.8379
231	232	GLU	ASP	cnt	mc_sc	0.4196	1	3.8149
232	233	ASP	ALA	cnt	mc_sc	0.052	1	3.8116
258	259	ASN	GLU	cnt	mc_sc	0.2606	2	3.8443
259	260	GLU	LYS	cnt	mc_sc	1.6845	4	3.8335
271	273	THR	VAL	cnt	mc_mc	1.2087	4	5.3951
277	243	VAL	VAL	cnt	mc_mc	1.0822	1	5.5619
283	368	ASN	VAL	cnt	mc_mc	0.8605	1	4.0628
284	367	ILE	LEU	cnt	mc_sc	1.3525	1	5.5381
291	290	GLU	THR	cnt	mc_sc	1.5089	4	3.8353
293	277	LYS	VAL	cnt	mc_mc	0.8811	1	5.6556
331	239	VAL	PRO	cnt	mc_mc	1.234	1	4.4493
335	424	CYS	PHE	cnt	mc_sc	0.7959	1	4.7251
337	158	ALA	THR	cnt	mc_sc	-5.8464	8	4.3563
338	339	ASP	LYS	cnt	mc_sc	1.7259	5	3.8467
339	448	LYS	SER	cnt	mc_sc	1.2341	1	4.9911
341	144	TYR	PHE	cnt	sc_sc	-1.8647	6	5.7813
341	145	TYR	CYS	cnt	mc_sc	0.0493	1	7.5484
342	448	THR	SER	cnt	sc_sc	1.142	1	6.4872
353	414	VAL	PRO	cnt	mc_mc	1.3619	1	5.7914
361	363	HIS	GLY	cnt	mc_mc	1.5997	4	5.4594
361	407	HIS	CYS	cnt	sc_sc	-1.8339	3	8.1026
361	408	HIS	GLN	cnt	sc_sc	-0.6862	4	9.3986
402	438	GLY	LYS	cnt	mc_mc	0.5948	1	4.031
411	410	SER	ASP	cnt	mc_mc	1.0159	2	3.8676
434	362	GLU	LYS	cnt	sc_sc	-1.169	3	7.6781
79	75	GLU	ARG	cnt	sc_sc	-0.1678	5	5.3622
85	82	THR	GLU	cnt	mc_sc	0.3456	1	5.9391
93	113	ASP	ASN	cnt	mc_sc	1.0738	4	6.0992
100	102	ASN	CYS	cnt	mc_mc	0.3992	4	5.5047
100	108	ASN	CYS	cnt	mc_sc	2.4942	2	6.2495
111	89	ASP	LYS	cnt	sc_sc	0.1964	5	7.6368
112	114	ILE	SER	cnt	mc_sc	1.466	4	5.0444
124	125	GLU	GLY	cnt	mc_sc	0.6485	7	3.8499
126	127	LYS	ASN	cnt	sc_sc	1.2124	2	3.8204
144	342	PHE	THR	cnt	mc_sc	0.9409	2	8.9714
159	160	GLU	GLY	cnt	mc_sc	0.1841	1	3.8612
163	169	LEU	SER	cnt	mc_mc	1.0041	1	5.6328
164	165	ALA	GLU	cnt	mc_sc	0.4445	1	3.8551
166	168	ASN	LYS	cnt	mc_mc	1.4889	4	5.7649
168	155	LYS	CYS	cnt	mc_sc	0.741	1	6.1117
170	162	CYS	ARG	cnt	mc_mc	0.6474	1	5.5816
158	335	THR	CYS	cnt	sc_sc	-5.0836	4	6.1818
314	393	HIS	ASN	ovl	sc_sc	-1.0792	1	5.8609
335	159	CYS	GLU	ovl	mc_sc	-9.2688	4	4.9732
337	158	ALA	THR	ovl	mc_sc	-0.6451	2	4.3563
337	158	ALA	THR	ovl	sc_sc	-2.6088	1	4.3563
341	144	TYR	PHE	ovl	mc_sc	-6.9343	4	5.7813
341	144	TYR	PHE	ovl	sc_sc	-9.9247	6	5.7813
341	156	TYR	SER	ovl	sc_sc	-2.62	1	8.0973
361	362	HIS	LYS	ovl	mc_sc	-1.2699	1	3.8499
376	347	LEU	LYS	ovl	mc_sc	-0.1253	1	5.8011
67	68	GLU	LYS	ovl	mc_sc	-0.8643	1	3.8439
158	335	THR	CYS	ovl	sc_sc	-25.4784	4	6.1818
159	336	GLU	ILE	ovl	mc_sc	-6.5386	2	5.728
238	237	PHE	GLN	hbond	sc_sc	0.0622	2	3.8124
356	241	TRP	GLN	hbond	sc_sc	0.0445	1	10.2128
388	387	PHE	LYS	hbond	sc_sc	1.2368	3	3.8246
431	432	TRP	GLY	hbond	mc_sc	0.0572	1	3.8355
441	385	TYR	SER	hbond	sc_sc	1.9711	3	8.1268
453	457	TRP	LYS	hbond	sc_sc	3.1896	4	6.7676
115	127	TYR	ASN	hbond	sc_sc	0.7423	2	9.177
118	168	TRP	LYS	hbond	sc_sc	1.3997	2	11.059
121	122	PHE	GLY	hbond	mc_sc	0.6042	2	3.8518
161	143	TYR	GLN	hbond	sc_sc	0.4209	2	9.8143
356	281	TRP	GLU	cnt	mc_sc	0.4529	1	11.2994
399	373	PHE	ARG	cnt	mc_sc	0.0046	2	9.9449
453	300	TRP	ILE	cnt	mc_sc	0.0683	1	10.4203
229	227	GLY	VAL	cnt	mc_mc	0.0125	1	5.5203
229	230	GLY	GLY	cnt	mc_mc	0.161	1	3.8048
231	371	GLU	TYR	cnt	mc_mc	0.4769	4	5.73
236	288	GLY	GLU	cnt	mc_sc	1.9827	2	8.3757
237	238	GLN	PHE	cnt	mc_mc	0.0252	1	3.8124
241	354	GLN	SER	cnt	mc_sc	1.6848	2	7.9399
241	238	GLN	PHE	cnt	mc_mc	1.593	1	6.0946
243	278	VAL	VAL	cnt	mc_mc	1.7388	3	5.6114
246	247	GLY	LYS	cnt	mc_mc	0.0029	1	3.7946
248	247	VAL	LYS	cnt	mc_mc	0.0015	1	3.7595
251	244	PHE	LEU	cnt	mc_mc	1.5955	2	6.1761
251	252	PHE	CYS	cnt	mc_mc	0.0906	1	3.8503
252	244	CYS	LEU	cnt	mc_mc	1.4752	2	5.112
254	242	GLY	VAL	cnt	mc_mc	0.031	1	5.4258
255	263	SER	VAL	cnt	mc_mc	1.2118	4	5.2903
256	240	ILE	TRP	cnt	mc_mc	1.576	2	4.9781
257	258	VAL	ASN	cnt	mc_mc	0.0155	1	3.8244
258	260	ASN	LYS	cnt	mc_sc	0.1963	1	5.6993
258	458	ASN	THR	cnt	mc_sc	0.5753	2	7.4371
258	261	ASN	TRP	cnt	mc_mc	0.0176	1	5.652
264	317	THR	ALA	cnt	mc_mc	0.317	3	5.1765
266	316	ALA	ILE	cnt	mc_mc	0.1226	1	4.6599
267	430	HIS	SER	cnt	sc_sc	0.0102	1	7.4705
274	272	LYS	GLY	cnt	mc_mc	0.1074	1	6.2183
277	294	VAL	ARG	cnt	mc_mc	2.3046	5	5.358
283	282	ASN	HIS	cnt	mc_mc	0.0102	1	3.8345
284	367	ILE	LEU	cnt	mc_mc	0.57	2	5.5381
285	286	GLU	GLU	cnt	mc_mc	0.0128	1	3.8471
286	283	GLU	ASN	cnt	mc_sc	0.8914	1	6.982
289	288	HIS	GLU	cnt	mc_mc	0.1059	1	3.8796
290	289	THR	HIS	cnt	mc_mc	0.1654	1	3.8351
297	295	ILE	ASN	cnt	mc_mc	0.0012	1	6.5258
298	297	ARG	ILE	cnt	mc_mc	0.034	1	3.8395
298	320	ARG	GLU	cnt	mc_mc	1.7609	2	4.8774
302	316	HIS	ILE	cnt	mc_mc	0.4562	2	5.9276
308	306	ALA	ASN	cnt	mc_sc	1.637	2	5.6308
313	311	ASN	LYS	cnt	mc_mc	0.0073	2	5.8248
314	315	HIS	ASP	cnt	mc_mc	0.0421	1	3.7925
319	262	LEU	ILE	cnt	mc_mc	0.1446	2	5.0543
322	295	ASP	ASN	cnt	mc_mc	1.3	2	6.0439
330	329	TYR	SER	cnt	mc_mc	0.0192	2	3.8375
331	329	VAL	SER	cnt	mc_mc	0.0017	1	5.5982
331	330	VAL	TYR	cnt	mc_mc	0.0072	1	3.8403
335	423	CYS	SER	cnt	mc_mc	1.5892	1	5.9762
340	339	GLU	LYS	cnt	mc_mc	0.5642	1	3.8714
344	341	ILE	TYR	cnt	mc_mc	0.121	1	5.3284
347	344	LYS	ILE	cnt	mc_mc	0.4062	2	5.6917
348	345	PHE	PHE	cnt	mc_mc	1.226	2	5.3033
351	374	GLY	VAL	cnt	mc_mc	1.6041	1	5.387
353	372	VAL	LEU	cnt	mc_mc	1.5714	4	5.3847
354	414	SER	PRO	cnt	mc_mc	0.0012	1	6.4485
355	370	GLY	GLN	cnt	mc_mc	0.2274	3	5.4429
359	357	VAL	GLY	cnt	mc_mc	0.0135	1	6.2565
362	358	LYS	ARG	cnt	mc_sc	0.0012	1	6.5641
363	360	GLY	PHE	cnt	mc_mc	0.3915	1	6.1366
366	357	ALA	GLY	cnt	mc_mc	0.1231	2	5.862
369	282	LEU	HIS	cnt	mc_mc	2.2747	2	4.774
370	368	GLN	VAL	cnt	mc_mc	0.0013	1	6.2938
379	390	ARG	ILE	cnt	mc_sc	1.5696	3	9.163
380	378	ALA	ASP	cnt	mc_mc	0.0077	1	5.7211
383	380	LEU	ALA	cnt	mc_mc	0.8166	2	5.4649
384	380	ARG	ALA	cnt	mc_mc	0.2583	2	6.1505
393	313	ASN	ASN	cnt	sc_sc	1.8981	2	6.853
394	391	MET	TYR	cnt	mc_mc	1.3677	2	6.0224
396	382	CYS	CYS	cnt	mc_sc	1.7905	1	5.6286
397	442	ALA	GLY	cnt	mc_mc	1.612	2	5.9046
398	375	GLY	PRO	cnt	mc_mc	1.4888	2	5.2343
400	401	HIS	GLU	cnt	mc_sc	0.0652	1	3.8447
403	436	GLY	ALA	cnt	mc_mc	1.7306	2	4.7511
408	407	GLN	CYS	cnt	mc_sc	1.8858	3	3.7948
408	407	GLN	CYS	cnt	sc_sc	1.9917	1	3.7948
408	434	GLN	GLU	cnt	mc_sc	0.5243	2	7.7322
410	407	ASP	CYS	cnt	mc_mc	0.6465	2	5.5843
410	408	ASP	GLN	cnt	mc_mc	0.0075	2	5.2725
411	407	SER	CYS	cnt	mc_mc	0.0029	1	7.0605
412	410	GLY	ASP	cnt	mc_mc	0.0238	1	6.2402
413	410	GLY	ASP	cnt	mc_mc	0.2478	2	5.5379
413	411	GLY	SER	cnt	mc_mc	0.0483	2	5.65
415	426	HIS	THR	cnt	sc_sc	0.9968	2	5.8794
417	424	THR	PHE	cnt	mc_mc	2.2667	4	5.0958
425	335	LEU	CYS	cnt	mc_mc	0.5023	2	5.5063
426	415	THR	HIS	cnt	mc_mc	1.0312	2	5.8794
427	425	GLY	LEU	cnt	mc_mc	0.0079	1	5.6624
427	415	GLY	HIS	cnt	mc_mc	0.713	1	4.7813
427	426	GLY	THR	cnt	mc_mc	0.0334	1	3.82
428	445	ILE	THR	cnt	mc_mc	2.0052	3	5.0288
429	413	ILE	GLY	cnt	mc_mc	0.2897	2	5.4944
431	443	TRP	ILE	cnt	mc_mc	1.1854	2	4.9323
435	433	CYS	GLU	cnt	mc_mc	0.0139	1	5.7234
439	437	GLY	MET	cnt	mc_mc	0.012	1	6.4788
440	437	LYS	MET	cnt	mc_mc	1.6608	2	5.6973
449	446	ARG	LYS	cnt	mc_mc	1.7221	1	6.345
453	450	TRP	TYR	cnt	mc_mc	0.6563	2	5.545
454	450	ILE	TYR	cnt	mc_mc	1.4008	2	6.2783
455	452	LYS	ASN	cnt	mc_mc	0.1173	1	5.217
458	454	THR	ILE	cnt	mc_mc	0.6937	2	5.99
459	456	LYS	GLU	cnt	mc_mc	0.0529	1	6.9647
49	50	SER	GLY	cnt	mc_mc	0.1014	2	3.8493
50	49	GLY	SER	cnt	mc_sc	0.0755	2	3.8493
50	53	GLY	GLU	cnt	mc_sc	1.4097	2	6.3459
51	54	LYS	GLU	cnt	mc_sc	1.243	2	6.9886
55	52	PHE	LEU	cnt	mc_mc	0.1204	1	5.5674
62	60	ARG	LEU	cnt	mc_mc	0.004	1	5.8443
64	63	CYS	GLU	cnt	mc_mc	0.0203	1	3.8212
64	65	CYS	MET	cnt	mc_mc	0.6517	1	3.8636
65	60	MET	LEU	cnt	mc_mc	0.0494	2	6.7906
66	61	GLU	GLU	cnt	mc_mc	0.3833	2	6.3305
67	65	GLU	MET	cnt	mc_mc	0.0071	1	5.3362
67	62	GLU	ARG	cnt	mc_mc	0.1271	1	6.0198
69	64	CYS	CYS	cnt	mc_sc	2.0816	2	4.6925
69	91	CYS	TYR	cnt	mc_sc	0.0311	1	10.1088
72	70	GLU	SER	cnt	mc_mc	0.0036	1	5.6417
74	70	ALA	SER	cnt	mc_mc	0.0853	2	5.9886
75	71	ARG	PHE	cnt	mc_mc	1.4514	2	6.2959
75	72	ARG	GLU	cnt	mc_mc	0.03	1	5.3252
76	73	GLU	GLU	cnt	mc_mc	0.5965	2	5.3446
76	72	GLU	GLU	cnt	mc_mc	0.3485	1	6.8232
78	74	PHE	ALA	cnt	mc_mc	0.0133	1	5.8062
78	75	PHE	ARG	cnt	mc_mc	0.1538	1	5.6587
83	80	ARG	ASN	cnt	mc_mc	0.4005	1	5.2382
84	80	THR	ASN	cnt	mc_mc	1.2826	2	5.9445
89	85	LYS	THR	cnt	mc_mc	0.4894	2	5.9493
90	86	GLN	GLU	cnt	mc_mc	1.1336	1	6.5501
91	88	TYR	TRP	cnt	mc_mc	0.0044	1	4.9709
93	89	ASP	LYS	cnt	mc_mc	0.025	1	6.0778
93	92	ASP	VAL	cnt	mc_mc	0.0021	1	3.8274
96	94	GLN	GLY	cnt	mc_mc	0.4922	1	6.2598
100	102	ASN	CYS	cnt	mc_sc	0.7916	3	5.5047
104	128	ASN	CYS	cnt	mc_sc	1.686	2	6.4095
106	104	GLY	ASN	cnt	mc_mc	0.0135	2	5.7741
107	118	SER	TRP	cnt	mc_mc	0.4935	3	5.1585
109	116	LYS	GLU	cnt	mc_mc	1.6147	2	4.918
114	96	SER	GLN	cnt	mc_sc	2.2362	2	7.7759
119	128	CYS	CYS	cnt	mc_sc	0.3053	1	5.7949
125	140	GLY	ARG	cnt	mc_sc	1.0786	3	10.2021
127	126	ASN	LYS	cnt	mc_mc	0.0062	1	3.8204
129	124	GLU	GLU	cnt	mc_mc	0.363	1	6.2739
132	122	VAL	GLY	cnt	mc_mc	1.5481	2	5.9155
134	147	CYS	ASN	cnt	mc_sc	0.0095	2	6.6684
136	133	ILE	THR	cnt	mc_mc	1.5021	2	5.7232
138	142	ASN	GLU	cnt	mc_sc	0.7425	2	6.7669
138	143	ASN	GLN	cnt	mc_sc	0.0162	1	7.292
139	136	GLY	ILE	cnt	mc_mc	0.0173	1	5.7363
140	137	ARG	LYS	cnt	mc_mc	0.418	2	5.9104
140	119	ARG	CYS	cnt	sc_sc	2.4018	3	8.8808
142	168	GLU	LYS	cnt	mc_mc	0.5799	2	6.0802
147	133	ASN	THR	cnt	sc_sc	1.387	3	6.7651
148	152	SER	LYS	cnt	mc_mc	0.6203	2	6.1013
148	151	SER	ASN	cnt	mc_mc	0.0139	1	5.9822
149	148	ALA	SER	cnt	mc_sc	0.204	3	3.8413
149	150	ALA	ASP	cnt	mc_mc	0.0962	1	3.8214
151	132	ASN	VAL	cnt	mc_sc	2.0416	2	7.1517
152	131	LYS	ASP	cnt	mc_sc	1.3282	1	6.1
157	170	CYS	CYS	cnt	mc_sc	0.0032	1	6.1241
158	143	THR	GLN	cnt	mc_sc	0.2181	2	7.8272
159	158	GLU	THR	cnt	mc_sc	-0.0457	3	3.8012
164	171	ALA	GLU	cnt	mc_sc	0.0424	1	7.0974
164	169	ALA	SER	cnt	mc_mc	0.02	1	5.8595
167	164	GLN	ALA	cnt	mc_sc	0.6269	1	4.9405
253	411	GLY	SER	cnt	mc_mc	0.9975	2	5.3769
269	265	VAL	ALA	cnt	mc_mc	1.0594	1	6.2732
274	296	LYS	VAL	cnt	mc_sc	0.2053	2	5.5784
276	245	THR	ASN	cnt	mc_mc	0.3107	2	4.9204
280	241	GLY	GLN	cnt	mc_mc	0.6099	1	5.6103
292	326	GLN	VAL	cnt	mc_sc	1.666	2	7.7794
295	322	ASN	ASP	cnt	sc_sc	-0.0469	2	6.0439
296	275	VAL	ILE	cnt	mc_mc	0.1961	1	5.3041
297	320	ILE	GLU	cnt	mc_mc	0.4997	2	5.7499
300	318	ILE	LEU	cnt	mc_mc	0.9775	1	5.3816
309	306	ILE	ASN	cnt	mc_sc	0.9048	1	5.5537
311	269	LYS	VAL	cnt	mc_sc	0.1168	1	9.2236
312	310	TYR	ASN	cnt	mc_sc	1.3762	1	5.4143
321	260	LEU	LYS	cnt	mc_mc	1.0294	1	5.7923
328	326	ASN	VAL	cnt	mc_sc	0.282	2	6.5952
334	256	ILE	ILE	cnt	mc_mc	1.1718	1	6.1122
345	341	PHE	TYR	cnt	mc_mc	0.8376	1	5.9209
352	416	TYR	VAL	cnt	mc_mc	0.0797	1	4.9168
356	410	TRP	ASP	cnt	mc_sc	0.3416	1	5.9735
358	408	ARG	GLN	cnt	sc_sc	0.2149	1	8.2924
364	285	ARG	GLU	cnt	sc_sc	-0.2996	2	12.6212
364	366	ARG	ALA	cnt	mc_sc	0.8449	2	6.883
376	349	LEU	GLY	cnt	mc_mc	0.8673	1	6.0732
385	381	SER	THR	cnt	mc_mc	0.9294	1	6.0474
393	394	ASN	MET	cnt	mc_mc	0.144	1	3.8039
395	444	PHE	TYR	cnt	mc_mc	0.0931	2	5.2177
440	385	LYS	SER	cnt	mc_sc	0.1773	1	5.9801
446	342	LYS	THR	cnt	mc_sc	0.5588	1	9.5256
446	393	LYS	ASN	cnt	mc_mc	0.1243	1	5.8722
450	447	TYR	VAL	cnt	mc_mc	0.8778	1	5.638
455	336	LYS	ILE	cnt	mc_sc	0.3351	1	9.4735
455	337	LYS	ALA	cnt	mc_sc	0.3834	1	9.4931
456	452	GLU	ASN	cnt	mc_mc	0.2414	2	5.9824
80	82	ASN	GLU	cnt	sc_sc	0.2215	2	5.931
87	83	PHE	ARG	cnt	mc_mc	0.867	1	6.3841
92	88	VAL	TRP	cnt	mc_mc	1.4369	1	6.2196
96	93	GLN	ASP	cnt	sc_sc	0.1544	1	8.4251
97	110	CYS	ASP	cnt	mc_sc	0.4147	1	5.9939
106	103	GLY	LEU	cnt	mc_mc	0.249	1	5.6717
111	114	ASP	SER	cnt	mc_mc	0.3671	1	5.6609
124	130	GLU	LEU	cnt	mc_mc	0.3419	2	4.652
267	315	HIS	ASP	cnt	mc_sc	-0.0106	1	5.7411
295	322	ASN	ASP	cnt	mc_sc	0.561	2	6.0439
233	232	ALA	ASP	hbond	mc_sc	2.1833	1	3.8116
234	236	LYS	GLY	hbond	mc_sc	1.4037	1	6.4773
234	235	LYS	PRO	hbond	mc_sc	1.7378	1	3.8883
236	288	GLY	GLU	hbond	mc_sc	0.0949	1	8.3757
237	282	GLN	HIS	hbond	mc_sc	1.2722	1	7.9566
238	282	PHE	HIS	hbond	mc_sc	1.5028	1	8.2349
241	238	GLN	PHE	hbond	mc_mc	0.0037	1	6.0946
241	354	GLN	SER	hbond	mc_sc	0.0232	1	7.9399
243	278	VAL	VAL	hbond	mc_mc	0.0793	1	5.6114
244	252	LEU	CYS	hbond	mc_mc	0.3798	1	5.112
245	276	ASN	THR	hbond	mc_mc	2.8558	2	4.9204
245	249	ASN	ASP	hbond	sc_sc	0.2881	1	3.9533
246	248	GLY	VAL	hbond	mc_mc	1.026	1	5.1367
247	270	LYS	GLU	hbond	sc_sc	3.6804	2	9.2194
250	245	ALA	ASN	hbond	mc_sc	1.7931	1	5.0288
251	244	PHE	LEU	hbond	mc_mc	0.1203	1	6.1761
253	411	GLY	SER	hbond	mc_mc	0.6492	1	5.3769
255	263	SER	VAL	hbond	mc_mc	1.4742	2	5.2903
256	240	ILE	TRP	hbond	mc_mc	0.0287	1	4.9781
257	261	VAL	TRP	hbond	mc_mc	1.0594	1	5.4166
258	259	ASN	GLU	hbond	sc_sc	2.1561	1	3.8443
260	259	LYS	GLU	hbond	mc_sc	0.7459	1	3.8335
260	320	LYS	GLU	hbond	sc_sc	3.0974	1	5.4133
260	321	LYS	LEU	hbond	mc_sc	2.3276	1	5.7923
262	319	ILE	LEU	hbond	mc_mc	2.4403	2	5.0543
264	317	THR	ALA	hbond	mc_mc	2.4654	2	5.1765
265	264	ALA	THR	hbond	mc_sc	0.7435	1	3.849
266	315	ALA	ASP	hbond	mc_sc	0.6284	1	4.594
267	411	HIS	SER	hbond	sc_sc	2.0799	1	7.9013
267	315	HIS	ASP	hbond	mc_sc	2.1708	1	5.7411
267	315	HIS	ASP	hbond	sc_sc	2.0355	1	5.7411
269	265	VAL	ALA	hbond	mc_mc	0.3718	1	6.2732
272	271	GLY	THR	hbond	mc_sc	0.0614	1	3.8486
273	271	VAL	THR	hbond	mc_mc	0.4917	1	5.3951
274	295	LYS	ASN	hbond	sc_sc	1.9592	1	6.1583
274	296	LYS	VAL	hbond	mc_sc	2.3677	1	5.5784
275	273	ILE	VAL	hbond	mc_mc	0.287	1	5.6863
277	294	VAL	ARG	hbond	mc_mc	0.8055	2	5.358
280	241	GLY	GLN	hbond	mc_mc	0.6354	1	5.6103
282	288	HIS	GLU	hbond	mc_sc	0.8813	1	7.2973
282	280	HIS	GLY	hbond	mc_sc	1.2371	1	6.3647
283	288	ASN	GLU	hbond	mc_sc	1.5914	1	6.6177
283	287	ASN	THR	hbond	mc_sc	0.1153	1	7.038
283	288	ASN	GLU	hbond	sc_sc	0.3223	1	6.6177
284	367	ILE	LEU	hbond	mc_mc	0.9432	1	5.5381
288	291	GLU	GLU	hbond	mc_sc	1.9489	1	7.2173
289	291	HIS	GLU	hbond	mc_sc	2.2266	1	5.9719
289	288	HIS	GLU	hbond	mc_sc	0.4693	1	3.8796
290	291	THR	GLU	hbond	mc_sc	0.255	2	3.8353
292	290	GLN	THR	hbond	mc_mc	0.8007	1	6.021
292	326	GLN	VAL	hbond	mc_sc	1.5934	2	7.7794
293	291	LYS	GLU	hbond	mc_mc	0.3339	1	5.6325
293	276	LYS	THR	hbond	sc_sc	1.7738	1	7.0541
294	323	ARG	GLU	hbond	sc_sc	1.9596	2	7.1449
294	324	ARG	PRO	hbond	mc_sc	1.4546	1	8.2944
295	322	ASN	ASP	hbond	mc_sc	2.2761	1	6.0439
295	322	ASN	ASP	hbond	sc_sc	0.8429	1	6.0439
296	275	VAL	ILE	hbond	mc_mc	1.4954	1	5.3041
297	320	ILE	GLU	hbond	mc_mc	1.0642	1	5.7499
298	320	ARG	GLU	hbond	sc_sc	2.7137	1	4.8774
298	461	ARG	THR	hbond	mc_sc	1.8637	1	10.3864
300	318	ILE	LEU	hbond	mc_mc	1.7263	2	5.3816
302	304	HIS	ASN	hbond	mc_sc	1.4141	1	5.9115
303	304	HIS	ASN	hbond	mc_sc	0.0592	1	3.8246
309	306	ILE	ASN	hbond	mc_sc	0.679	1	5.5537
310	306	ASN	ASN	hbond	mc_mc	0.8887	1	5.8905
311	269	LYS	VAL	hbond	mc_sc	1.6011	1	9.2236
311	267	LYS	HIS	hbond	mc_sc	1.5927	1	5.0014
311	266	LYS	ALA	hbond	mc_sc	1.977	1	6.6733
312	310	TYR	ASN	hbond	mc_sc	0.1815	1	5.4143
313	310	ASN	ASN	hbond	mc_mc	0.6585	1	5.4378
314	393	HIS	ASN	hbond	sc_sc	0.3559	1	5.8609
314	312	HIS	TYR	hbond	mc_mc	0.2753	1	5.7742
316	314	ILE	HIS	hbond	mc_mc	0.293	1	5.9888
320	298	GLU	ARG	hbond	mc_mc	0.1856	1	4.8774
321	260	LEU	LYS	hbond	mc_mc	0.4464	1	5.7923
323	322	GLU	ASP	hbond	mc_sc	2.0563	1	3.8282
325	259	LEU	GLU	hbond	mc_mc	1.6317	1	4.8554
328	331	ASN	VAL	hbond	mc_mc	1.5289	1	5.4602
328	326	ASN	VAL	hbond	mc_sc	1.0154	1	6.5952
329	328	SER	ASN	hbond	mc_sc	0.0735	1	3.8548
330	328	TYR	ASN	hbond	mc_sc	1.5465	1	5.7029
332	239	THR	PRO	hbond	mc_mc	0.0959	1	4.9761
334	256	ILE	ILE	hbond	mc_mc	0.286	1	6.1122
336	334	ILE	ILE	hbond	mc_mc	0.161	1	5.9841
339	340	LYS	GLU	hbond	sc_sc	3.7997	2	3.8714
340	338	GLU	ASP	hbond	mc_sc	1.5109	1	5.9988
341	338	TYR	ASP	hbond	mc_sc	2.0413	1	6.3955
342	338	THR	ASP	hbond	mc_sc	1.2263	1	5.8393
343	339	ASN	LYS	hbond	mc_sc	0.1228	1	5.4733
344	340	ILE	GLU	hbond	mc_mc	1.3724	1	6.0782
345	341	PHE	TYR	hbond	mc_mc	0.6819	1	5.9209
347	344	LYS	ILE	hbond	mc_mc	0.936	1	5.6917
347	376	LYS	LEU	hbond	mc_sc	1.1312	1	5.8011
351	374	GLY	VAL	hbond	mc_mc	1.8267	2	5.387
352	416	TYR	VAL	hbond	mc_mc	3.6413	2	4.9168
353	372	VAL	LEU	hbond	mc_mc	1.5327	2	5.3847
355	370	GLY	GLN	hbond	mc_mc	2.182	2	5.4429
356	410	TRP	ASP	hbond	mc_sc	1.4608	1	5.9735
356	282	TRP	HIS	hbond	mc_sc	0.9513	1	8.9941
357	410	GLY	ASP	hbond	mc_sc	0.3585	1	5.2382
358	361	ARG	HIS	hbond	sc_sc	1.439	1	5.1778
358	408	ARG	GLN	hbond	sc_sc	2.0888	1	8.2924
359	364	VAL	ARG	hbond	mc_mc	1.1538	1	6.1084
361	408	HIS	GLN	hbond	sc_sc	1.0365	1	9.3986
361	434	HIS	GLU	hbond	sc_sc	2.0337	1	6.6996
362	434	LYS	GLU	hbond	sc_sc	2.3256	2	7.6781
364	365	ARG	SER	hbond	sc_sc	1.2723	1	3.8722
364	285	ARG	GLU	hbond	sc_sc	4.1721	2	12.6212
364	366	ARG	ALA	hbond	mc_sc	0.9254	1	6.883
366	356	ALA	TRP	hbond	mc_mc	1.6259	1	4.62
369	282	LEU	HIS	hbond	mc_mc	0.0016	1	4.774
370	369	GLN	LEU	hbond	mc_sc	0.0667	1	3.8086
370	232	GLN	ASP	hbond	sc_sc	1.6023	1	4.5085
371	231	TYR	GLU	hbond	mc_mc	0.9302	1	5.73
373	350	ARG	SER	hbond	sc_sc	1.2192	1	6.5078
373	418	ARG	GLU	hbond	sc_sc	3.2969	2	10.3084
376	349	LEU	GLY	hbond	mc_mc	0.4255	1	6.0732
379	394	ARG	MET	hbond	mc_sc	0.9123	1	8.2939
379	390	ARG	ILE	hbond	mc_sc	2.0769	2	9.163
379	392	ARG	ASN	hbond	sc_sc	1.1077	1	8.9856
380	378	ALA	ASP	hbond	mc_sc	0.5077	1	5.7211
381	378	THR	ASP	hbond	mc_sc	0.6387	1	5.3973
384	380	ARG	ALA	hbond	mc_mc	0.9244	1	6.1505
384	381	ARG	THR	hbond	sc_sc	0.1009	1	4.8946
384	378	ARG	ASP	hbond	sc_sc	0.8803	1	10.1628
385	381	SER	THR	hbond	mc_mc	0.4275	1	6.0474
386	382	THR	CYS	hbond	mc_mc	1.7895	1	5.6703
387	433	LYS	GLU	hbond	sc_sc	3.1467	1	8.8116
388	386	PHE	THR	hbond	mc_mc	0.4226	1	5.7087
390	388	ILE	PHE	hbond	mc_mc	0.2945	1	5.8728
393	391	ASN	TYR	hbond	mc_mc	1.2783	1	5.3781
393	313	ASN	ASN	hbond	sc_sc	0.1551	1	6.853
394	391	MET	TYR	hbond	mc_mc	0.0378	1	6.0224
395	444	PHE	TYR	hbond	mc_mc	3.5182	2	5.2177
398	375	GLY	PRO	hbond	mc_mc	0.5125	1	5.2343
400	441	HIS	TYR	hbond	sc_sc	1.474	1	7.3713
404	402	ARG	GLY	hbond	mc_mc	1.4741	1	5.9045
404	401	ARG	GLU	hbond	sc_sc	1.3926	1	8.4654
404	402	ARG	GLY	hbond	mc_sc	1.0131	2	5.9045
404	405	ARG	ASP	hbond	sc_sc	2.0713	1	3.8149
406	405	SER	ASP	hbond	mc_sc	0.1901	1	3.7735
407	410	CYS	ASP	hbond	mc_sc	1.6184	1	5.5843
408	434	GLN	GLU	hbond	mc_sc	0.8079	1	7.7322
409	411	GLY	SER	hbond	mc_sc	1.1955	1	4.8924
410	407	ASP	CYS	hbond	mc_mc	0.6231	1	5.5843
412	429	GLY	ILE	hbond	mc_mc	1.1148	1	5.5041
413	410	GLY	ASP	hbond	mc_mc	1.0579	1	5.5379
415	427	HIS	GLY	hbond	mc_mc	1.4502	1	4.7813
415	426	HIS	THR	hbond	sc_sc	0.5899	1	5.8794
417	424	THR	PHE	hbond	mc_mc	1.2767	2	5.0958
421	420	GLY	GLU	hbond	mc_sc	1.999	1	3.8546
422	420	THR	GLU	hbond	mc_sc	0.4846	1	5.8351
423	422	SER	THR	hbond	mc_sc	0.0287	1	3.8069
425	335	LEU	CYS	hbond	mc_mc	0.8695	1	5.5063
426	415	THR	HIS	hbond	mc_mc	0.3883	1	5.8794
428	445	ILE	THR	hbond	mc_mc	1.6921	2	5.0288
429	413	ILE	GLY	hbond	mc_mc	0.9804	1	5.4944
[truncated: 1,477 more rows]

## Sheet: Simplified FIXa RIN
AA1	AA2	Res1	Res2
227	228	VAL	VAL
227	230	VAL	GLY
227	357	VAL	GLY
227	358	VAL	ARG
227	359	VAL	VAL
227	370	VAL	GLN
227	406	VAL	SER
227	410	VAL	ASP
227	229	VAL	GLY
228	358	VAL	ARG
228	361	VAL	HIS
228	404	VAL	ARG
228	406	VAL	SER
228	407	VAL	CYS
228	436	VAL	ALA
230	231	GLY	GLU
230	371	GLY	TYR
230	372	GLY	LEU
230	229	GLY	GLY
231	232	GLU	ASP
231	370	GLU	GLN
231	371	GLU	TYR
232	233	ASP	ALA
232	368	ASP	VAL
232	370	ASP	GLN
232	371	ASP	TYR
233	234	ALA	LYS
233	237	ALA	GLN
233	369	ALA	LEU
234	235	LYS	PRO
234	236	LYS	GLY
234	282	LYS	HIS
235	236	PRO	GLY
235	282	PRO	HIS
235	288	PRO	GLU
235	330	PRO	TYR
236	282	GLY	HIS
236	288	GLY	GLU
237	238	GLN	PHE
237	239	GLN	PRO
237	282	GLN	HIS
238	239	PHE	PRO
238	240	PHE	TRP
238	241	PHE	GLN
238	282	PHE	HIS
238	354	PHE	SER
238	369	PHE	LEU
239	240	PRO	TRP
239	241	PRO	GLN
239	256	PRO	ILE
239	330	PRO	TYR
239	331	PRO	VAL
239	332	PRO	THR
239	329	PRO	SER
240	241	TRP	GLN
240	242	TRP	VAL
240	255	TRP	SER
240	256	TRP	ILE
240	332	TRP	THR
240	333	TRP	PRO
240	334	TRP	ILE
240	414	TRP	PRO
240	416	TRP	VAL
240	423	TRP	SER
241	242	GLN	VAL
241	279	GLN	ALA
241	280	GLN	GLY
241	354	GLN	SER
241	356	GLN	TRP
241	414	GLN	PRO
242	254	VAL	GLY
242	255	VAL	SER
242	256	VAL	ILE
242	278	VAL	VAL
242	279	VAL	ALA
242	356	VAL	TRP
243	245	VAL	ASN
243	250	VAL	ALA
243	277	VAL	VAL
243	278	VAL	VAL
243	281	VAL	GLU
243	284	VAL	ILE
243	356	VAL	TRP
244	245	LEU	ASN
244	251	LEU	PHE
244	252	LEU	CYS
244	253	LEU	GLY
244	262	LEU	ILE
244	275	LEU	ILE
244	276	LEU	THR
244	277	LEU	VAL
244	319	LEU	LEU
245	248	ASN	VAL
245	249	ASN	ASP
245	250	ASN	ALA
245	251	ASN	PHE
245	275	ASN	ILE
245	276	ASN	THR
246	247	GLY	LYS
246	248	GLY	VAL
246	251	GLY	PHE
246	275	GLY	ILE
247	248	LYS	VAL
247	251	LYS	PHE
247	270	LYS	GLU
247	273	LYS	VAL
248	249	VAL	ASP
248	251	VAL	PHE
249	250	ASP	ALA
249	251	ASP	PHE
250	284	ALA	ILE
251	252	PHE	CYS
251	268	PHE	CYS
251	409	PHE	GLY
252	253	CYS	GLY
252	409	CYS	GLY
252	411	CYS	SER
253	264	GLY	THR
253	410	GLY	ASP
253	411	GLY	SER
253	412	GLY	GLY
254	255	GLY	SER
254	263	GLY	VAL
254	264	GLY	THR
254	412	GLY	GLY
254	413	GLY	GLY
254	414	GLY	PRO
255	256	SER	ILE
255	262	SER	ILE
255	263	SER	VAL
255	334	SER	ILE
255	414	SER	PRO
256	257	ILE	VAL
256	258	ILE	ASN
256	262	ILE	ILE
256	279	ILE	ALA
256	325	ILE	LEU
256	327	ILE	LEU
256	331	ILE	VAL
256	332	ILE	THR
256	333	ILE	PRO
256	334	ILE	ILE
257	258	VAL	ASN
257	261	VAL	TRP
257	262	VAL	ILE
257	263	VAL	VAL
257	333	VAL	PRO
257	458	VAL	THR
258	259	ASN	GLU
258	260	ASN	LYS
258	261	ASN	TRP
258	327	ASN	LEU
258	333	ASN	PRO
258	458	ASN	THR
259	260	GLU	LYS
259	325	GLU	LEU
259	327	GLU	LEU
259	460	GLU	LEU
259	324	GLU	PRO
260	261	LYS	TRP
260	297	LYS	ILE
260	320	LYS	GLU
260	321	LYS	LEU
260	322	LYS	ASP
260	460	LYS	LEU
260	324	LYS	PRO
261	262	TRP	ILE
261	300	TRP	ILE
261	318	TRP	LEU
261	319	TRP	LEU
261	320	TRP	GLU
261	457	TRP	LYS
261	458	TRP	THR
262	263	ILE	VAL
262	277	ILE	VAL
262	318	ILE	LEU
262	319	ILE	LEU
262	321	ILE	LEU
262	325	ILE	LEU
263	264	VAL	THR
263	316	VAL	ILE
263	317	VAL	ALA
263	318	VAL	LEU
263	336	VAL	ILE
263	425	VAL	LEU
263	428	VAL	ILE
264	265	THR	ALA
264	316	THR	ILE
264	317	THR	ALA
264	319	THR	LEU
264	412	THR	GLY
265	266	ALA	ALA
265	267	ALA	HIS
265	268	ALA	CYS
265	269	ALA	VAL
265	315	ALA	ASP
265	316	ALA	ILE
265	412	ALA	GLY
266	267	ALA	HIS
266	268	ALA	CYS
266	269	ALA	VAL
266	301	ALA	PRO
266	305	ALA	TYR
266	311	ALA	LYS
266	314	ALA	HIS
266	315	ALA	ASP
266	316	ALA	ILE
266	317	ALA	ALA
267	268	HIS	CYS
267	311	HIS	LYS
267	315	HIS	ASP
267	411	HIS	SER
267	430	HIS	SER
268	269	CYS	VAL
268	270	CYS	GLU
268	311	CYS	LYS
268	411	CYS	SER
269	270	VAL	GLU
269	299	VAL	ILE
269	301	VAL	PRO
269	311	VAL	LYS
269	317	VAL	ALA
269	319	VAL	LEU
270	299	GLU	ILE
271	273	THR	VAL
271	299	THR	ILE
271	272	THR	GLY
273	274	VAL	LYS
273	275	VAL	ILE
273	299	VAL	ILE
273	272	VAL	GLY
274	275	LYS	ILE
274	295	LYS	ASN
274	296	LYS	VAL
274	297	LYS	ILE
274	272	LYS	GLY
275	276	ILE	THR
275	295	ILE	ASN
275	296	ILE	VAL
276	277	THR	VAL
276	293	THR	LYS
276	294	THR	ARG
276	295	THR	ASN
277	278	VAL	VAL
277	293	VAL	LYS
277	294	VAL	ARG
277	296	VAL	VAL
278	279	VAL	ALA
278	291	VAL	GLU
278	292	VAL	GLN
278	293	VAL	LYS
279	281	ALA	GLU
279	290	ALA	THR
279	292	ALA	GLN
279	325	ALA	LEU
279	331	ALA	VAL
280	281	GLY	GLU
280	282	GLY	HIS
280	290	GLY	THR
280	330	GLY	TYR
280	331	GLY	VAL
281	282	GLU	HIS
281	283	GLU	ASN
281	284	GLU	ILE
281	290	GLU	THR
281	356	GLU	TRP
282	283	HIS	ASN
282	288	HIS	GLU
282	356	HIS	TRP
282	368	HIS	VAL
282	369	HIS	LEU
283	284	ASN	ILE
283	285	ASN	GLU
283	286	ASN	GLU
283	287	ASN	THR
283	288	ASN	GLU
283	367	ASN	LEU
283	368	ASN	VAL
284	285	ILE	GLU
284	366	ILE	ALA
284	367	ILE	LEU
285	286	GLU	GLU
285	364	GLU	ARG
285	367	GLU	LEU
286	287	GLU	THR
287	288	THR	GLU
287	289	THR	HIS
287	291	THR	GLU
288	289	GLU	HIS
288	290	GLU	THR
288	291	GLU	GLU
288	330	GLU	TYR
289	290	HIS	THR
289	291	HIS	GLU
290	291	THR	GLU
290	292	THR	GLN
291	293	GLU	LYS
292	293	GLN	LYS
292	294	GLN	ARG
292	325	GLN	LEU
292	326	GLN	VAL
292	331	GLN	VAL
293	294	LYS	ARG
294	295	ARG	ASN
294	322	ARG	ASP
294	323	ARG	GLU
294	325	ARG	LEU
294	326	ARG	VAL
294	324	ARG	PRO
295	296	ASN	VAL
295	297	ASN	ILE
295	321	ASN	LEU
295	322	ASN	ASP
296	297	VAL	ILE
296	298	VAL	ARG
296	319	VAL	LEU
296	320	VAL	GLU
296	321	VAL	LEU
297	298	ILE	ARG
297	320	ILE	GLU
297	321	ILE	LEU
297	322	ILE	ASP
298	299	ARG	ILE
298	319	ARG	LEU
298	320	ARG	GLU
298	461	ARG	THR
299	300	ILE	ILE
299	301	ILE	PRO
299	319	ILE	LEU
299	272	ILE	GLY
300	301	ILE	PRO
300	317	ILE	ALA
300	318	ILE	LEU
300	453	ILE	TRP
301	302	PRO	HIS
301	317	PRO	ALA
302	303	HIS	HIS
302	304	HIS	ASN
302	305	HIS	TYR
302	314	HIS	HIS
302	316	HIS	ILE
302	453	HIS	TRP
303	304	HIS	ASN
303	305	HIS	TYR
304	305	ASN	TYR
304	314	ASN	HIS
305	306	TYR	ASN
305	307	TYR	ALA
305	311	TYR	LYS
305	313	TYR	ASN
305	314	TYR	HIS
306	307	ASN	ALA
306	308	ASN	ALA
306	309	ASN	ILE
306	310	ASN	ASN
307	308	ALA	ALA
307	311	ALA	LYS
308	309	ALA	ILE
308	310	ALA	ASN
309	310	ILE	ASN
310	311	ASN	LYS
310	312	ASN	TYR
310	313	ASN	ASN
310	391	ASN	TYR
311	313	LYS	ASN
312	314	TYR	HIS
312	315	TYR	ASP
312	394	TYR	MET
312	430	TYR	SER
313	314	ASN	HIS
313	391	ASN	TYR
313	393	ASN	ASN
314	315	HIS	ASP
314	316	HIS	ILE
314	393	HIS	ASN
314	449	HIS	ARG
314	450	HIS	TYR
315	316	ASP	ILE
315	430	ASP	SER
315	445	ASP	THR
316	317	ILE	ALA
316	428	ILE	ILE
316	447	ILE	VAL
316	450	ILE	TYR
316	454	ILE	ILE
317	318	ALA	LEU
317	453	ALA	TRP
318	319	LEU	LEU
318	453	LEU	TRP
318	454	LEU	ILE
319	320	LEU	GLU
320	321	GLU	LEU
321	322	LEU	ASP
321	323	LEU	GLU
321	325	LEU	LEU
322	323	ASP	GLU
323	324	GLU	PRO
325	326	LEU	VAL
325	327	LEU	LEU
325	331	LEU	VAL
325	324	LEU	PRO
326	327	VAL	LEU
326	328	VAL	ASN
326	331	VAL	VAL
327	328	LEU	ASN
327	331	LEU	VAL
327	332	LEU	THR
327	333	LEU	PRO
328	330	ASN	TYR
328	331	ASN	VAL
328	332	ASN	THR
328	329	ASN	SER
330	331	TYR	VAL
330	329	TYR	SER
331	332	VAL	THR
331	329	VAL	SER
332	333	THR	PRO
334	335	ILE	CYS
334	336	ILE	ILE
334	159	ILE	GLU
334	423	ILE	SER
335	337	CYS	ALA
335	424	CYS	PHE
335	425	CYS	LEU
335	158	CYS	THR
335	159	CYS	GLU
335	423	CYS	SER
336	337	ILE	ALA
336	425	ILE	LEU
336	454	ILE	ILE
336	455	ILE	LYS
336	159	ILE	GLU
337	338	ALA	ASP
337	342	ALA	THR
337	455	ALA	LYS
337	158	ALA	THR
337	159	ALA	GLU
338	339	ASP	LYS
338	340	ASP	GLU
338	341	ASP	TYR
338	342	ASP	THR
338	448	ASP	SER
338	451	ASP	VAL
339	340	LYS	GLU
339	343	LYS	ASN
339	448	LYS	SER
340	341	GLU	TYR
340	343	GLU	ASN
340	344	GLU	ILE
341	342	TYR	THR
341	343	TYR	ASN
341	344	TYR	ILE
341	345	TYR	PHE
341	144	TYR	PHE
341	145	TYR	CYS
341	156	TYR	SER
342	343	THR	ASN
342	424	THR	PHE
342	425	THR	LEU
342	426	THR	THR
342	446	THR	LYS
342	448	THR	SER
342	144	THR	PHE
343	344	ASN	ILE
343	345	ASN	PHE
343	346	ASN	LEU
343	446	ASN	LYS
343	448	ASN	SER
344	345	ILE	PHE
344	346	ILE	LEU
344	347	ILE	LYS
344	348	ILE	PHE
345	346	PHE	LEU
345	347	PHE	LYS
345	348	PHE	PHE
345	417	PHE	THR
345	419	PHE	VAL
345	424	PHE	PHE
346	347	LEU	LYS
346	348	LEU	PHE
346	376	LEU	LEU
346	415	LEU	HIS
346	417	LEU	THR
346	426	LEU	THR
347	348	LYS	PHE
347	376	LYS	LEU
347	377	LYS	VAL
347	349	LYS	GLY
350	351	SER	GLY
350	373	SER	ARG
350	374	SER	VAL
350	375	SER	PRO
350	417	SER	THR
350	349	SER	GLY
351	373	GLY	ARG
351	374	GLY	VAL
351	415	GLY	HIS
351	416	GLY	VAL
351	417	GLY	THR
352	371	TYR	TYR
352	372	TYR	LEU
352	373	TYR	ARG
352	415	TYR	HIS
352	416	TYR	VAL
352	418	TYR	GLU
353	354	VAL	SER
353	371	VAL	TYR
353	372	VAL	LEU
353	374	VAL	VAL
353	406	VAL	SER
353	414	VAL	PRO
353	415	VAL	HIS
353	429	VAL	ILE
353	444	VAL	TYR
354	370	SER	GLN
354	371	SER	TYR
354	414	SER	PRO
355	356	GLY	TRP
355	369	GLY	LEU
355	370	GLY	GLN
355	410	GLY	ASP
356	357	TRP	GLY
356	365	TRP	SER
356	366	TRP	ALA
356	369	TRP	LEU
356	410	TRP	ASP
357	358	GLY	ARG
357	359	GLY	VAL
357	365	GLY	SER
357	366	GLY	ALA
357	410	GLY	ASP
358	359	ARG	VAL
358	360	ARG	PHE
358	361	ARG	HIS
358	362	ARG	LYS
358	363	ARG	GLY
358	364	ARG	ARG
358	365	ARG	SER
358	408	ARG	GLN
358	409	ARG	GLY
359	364	VAL	ARG
359	365	VAL	SER
359	366	VAL	ALA
360	361	PHE	HIS
360	363	PHE	GLY
361	362	HIS	LYS
361	363	HIS	GLY
361	407	HIS	CYS
361	408	HIS	GLN
361	434	HIS	GLU
361	435	HIS	CYS
362	363	LYS	GLY
362	434	LYS	GLU
363	364	GLY	ARG
364	365	ARG	SER
364	366	ARG	ALA
364	367	ARG	LEU
365	366	SER	ALA
366	367	ALA	LEU
366	368	ALA	VAL
366	370	ALA	GLN
367	368	LEU	VAL
368	369	VAL	LEU
368	370	VAL	GLN
369	370	LEU	GLN
370	371	GLN	TYR
371	372	TYR	LEU
371	373	TYR	ARG
372	374	LEU	VAL
372	229	LEU	GLY
373	374	ARG	VAL
373	375	ARG	PRO
373	399	ARG	PHE
373	418	ARG	GLU
374	375	VAL	PRO
374	397	VAL	ALA
374	398	VAL	GLY
374	415	VAL	HIS
374	444	VAL	TYR
375	376	PRO	LEU
375	397	PRO	ALA
375	398	PRO	GLY
375	349	PRO	GLY
376	377	LEU	VAL
376	396	LEU	CYS
376	397	LEU	ALA
376	349	LEU	GLY
377	381	VAL	THR
377	396	VAL	CYS
377	397	VAL	ALA
377	400	VAL	HIS
378	379	ASP	ARG
378	380	ASP	ALA
378	381	ASP	THR
378	384	ASP	ARG
379	380	ARG	ALA
379	381	ARG	THR
379	382	ARG	CYS
379	383	ARG	LEU
379	390	ARG	ILE
379	391	ARG	TYR
379	392	ARG	ASN
379	394	ARG	MET
380	381	ALA	THR
380	382	ALA	CYS
380	383	ALA	LEU
380	384	ALA	ARG
381	382	THR	CYS
381	383	THR	LEU
381	384	THR	ARG
381	385	THR	SER
381	400	THR	HIS
381	441	THR	TYR
382	383	CYS	LEU
382	384	CYS	ARG
382	386	CYS	THR
382	390	CYS	ILE
382	395	CYS	PHE
382	396	CYS	CYS
383	384	LEU	ARG
383	385	LEU	SER
383	386	LEU	THR
383	388	LEU	PHE
383	390	LEU	ILE
384	385	ARG	SER
385	440	SER	LYS
385	441	SER	TYR
386	387	THR	LYS
386	388	THR	PHE
386	390	THR	ILE
386	433	THR	GLU
386	440	THR	LYS
387	388	LYS	PHE
387	433	LYS	GLU
388	389	PHE	THR
388	390	PHE	ILE
388	431	PHE	TRP
388	433	PHE	GLU
389	390	THR	ILE
389	391	THR	TYR
390	391	ILE	TYR
390	394	ILE	MET
390	431	ILE	TRP
390	443	ILE	ILE
391	392	TYR	ASN
391	393	TYR	ASN
391	394	TYR	MET
392	393	ASN	ASN
392	449	ASN	ARG
393	394	ASN	MET
393	446	ASN	LYS
393	449	ASN	ARG
393	450	ASN	TYR
394	430	MET	SER
394	431	MET	TRP
394	444	MET	TYR
394	445	MET	THR
395	396	PHE	CYS
395	397	PHE	ALA
395	427	PHE	GLY
395	443	PHE	ILE
395	444	PHE	TYR
395	445	PHE	THR
395	446	PHE	LYS
396	397	CYS	ALA
396	441	CYS	TYR
396	442	CYS	GLY
396	443	CYS	ILE
397	441	ALA	TYR
397	442	ALA	GLY
397	444	ALA	TYR
398	399	GLY	PHE
398	404	GLY	ARG
398	405	GLY	ASP
398	441	GLY	TYR
399	400	PHE	HIS
399	401	PHE	GLU
399	404	PHE	ARG
399	441	PHE	TYR
400	401	HIS	GLU
400	402	HIS	GLY
400	439	HIS	GLY
400	441	HIS	TYR
401	402	GLU	GLY
401	403	GLU	GLY
401	404	GLU	ARG
401	438	GLU	LYS
401	439	GLU	GLY
402	404	GLY	ARG
402	437	GLY	MET
402	438	GLY	LYS
402	439	GLY	GLY
403	404	GLY	ARG
403	436	GLY	ALA
404	405	ARG	ASP
404	436	ARG	ALA
404	441	ARG	TYR
405	406	ASP	SER
405	444	ASP	TYR
406	407	SER	CYS
406	410	SER	ASP
406	429	SER	ILE
406	435	SER	CYS
407	408	CYS	GLN
407	410	CYS	ASP
407	411	CYS	SER
407	435	CYS	CYS
408	410	GLN	ASP
408	411	GLN	SER
408	430	GLN	SER
408	431	GLN	TRP
408	434	GLN	GLU
409	410	GLY	ASP
409	411	GLY	SER
410	411	ASP	SER
410	412	ASP	GLY
410	413	ASP	GLY
410	429	ASP	ILE
411	413	SER	GLY
411	429	SER	ILE
412	413	GLY	GLY
412	429	GLY	ILE
413	414	GLY	PRO
413	428	GLY	ILE
413	429	GLY	ILE
414	416	PRO	VAL
414	425	PRO	LEU
415	425	HIS	LEU
415	426	HIS	THR
415	427	HIS	GLY
415	444	HIS	TYR
416	417	VAL	THR
416	424	VAL	PHE
416	423	VAL	SER
417	418	THR	GLU
417	419	THR	VAL
417	424	THR	PHE
417	426	THR	THR
418	419	GLU	VAL
418	422	GLU	THR
419	420	VAL	GLU
419	422	VAL	THR
419	424	VAL	PHE
420	421	GLU	GLY
420	422	GLU	THR
421	422	GLY	THR
422	424	THR	PHE
422	161	THR	TYR
422	423	THR	SER
424	425	PHE	LEU
424	426	PHE	THR
424	144	PHE	PHE
424	158	PHE	THR
424	423	PHE	SER
425	427	LEU	GLY
425	428	LEU	ILE
425	447	LEU	VAL
426	427	THR	GLY
426	446	THR	LYS
426	447	THR	VAL
427	428	GLY	ILE
427	445	GLY	THR
427	447	GLY	VAL
428	429	ILE	ILE
428	444	ILE	TYR
428	445	ILE	THR
428	447	ILE	VAL
429	430	ILE	SER
429	443	ILE	ILE
429	444	ILE	TYR
430	431	SER	TRP
430	443	SER	ILE
430	444	SER	TYR
430	445	SER	THR
431	432	TRP	GLY
431	442	TRP	GLY
431	443	TRP	ILE
432	433	GLY	GLU
432	434	GLY	GLU
432	443	GLY	ILE
433	434	GLU	GLU
433	435	GLU	CYS
433	440	GLU	LYS
434	435	GLU	CYS
435	436	CYS	ALA
435	437	CYS	MET
436	437	ALA	MET
437	438	MET	LYS
437	439	MET	GLY
437	440	MET	LYS
438	439	LYS	GLY
438	440	LYS	LYS
439	440	GLY	LYS
440	441	LYS	TYR
441	442	TYR	GLY
443	444	ILE	TYR
444	445	TYR	THR
445	446	THR	LYS
445	447	THR	VAL
445	450	THR	TYR
446	447	LYS	VAL
446	448	LYS	SER
446	449	LYS	ARG
446	450	LYS	TYR
447	448	VAL	SER
447	449	VAL	ARG
447	450	VAL	TYR
447	451	VAL	VAL
448	449	SER	ARG
448	450	SER	TYR
448	451	SER	VAL
449	450	ARG	TYR
449	451	ARG	VAL
450	451	TYR	VAL
450	452	TYR	ASN
450	453	TYR	TRP
450	454	TYR	ILE
451	452	VAL	ASN
451	454	VAL	ILE
451	455	VAL	LYS
452	453	ASN	TRP
452	454	ASN	ILE
452	455	ASN	LYS
452	456	ASN	GLU
453	454	TRP	ILE
453	457	TRP	LYS
454	455	ILE	LYS
454	456	ILE	GLU
454	458	ILE	THR
455	456	LYS	GLU
455	458	LYS	THR
456	457	GLU	LYS
456	458	GLU	THR
456	459	GLU	LYS
457	458	LYS	THR
457	459	LYS	LYS
458	459	THR	LYS
459	460	LYS	LEU
459	461	LYS	THR
460	461	LEU	THR
47	48	TYR	ASN
47	49	TYR	SER
48	49	ASN	SER
48	50	ASN	GLY
48	54	ASN	GLU
48	73	ASN	GLU
49	50	SER	GLY
49	51	SER	LYS
49	53	SER	GLU
50	51	GLY	LYS
50	53	GLY	GLU
50	54	GLY	GLU
51	52	LYS	LEU
51	53	LYS	GLU
51	54	LYS	GLU
51	55	LYS	PHE
52	53	LEU	GLU
52	54	LEU	GLU
52	55	LEU	PHE
53	54	GLU	GLU
54	55	GLU	PHE
54	56	GLU	VAL
55	56	PHE	VAL
56	57	VAL	GLN
56	62	VAL	ARG
57	58	GLN	GLY
57	62	GLN	ARG
58	59	GLY	ASN
58	62	GLY	ARG
58	63	GLY	GLU
58	77	GLY	VAL
59	60	ASN	LEU
59	61	ASN	GLU
59	62	ASN	ARG
59	63	ASN	GLU
59	77	ASN	VAL
60	61	LEU	GLU
60	62	LEU	ARG
60	63	LEU	GLU
60	64	LEU	CYS
60	65	LEU	MET
60	77	LEU	VAL
60	78	LEU	PHE
60	87	LEU	PHE
61	62	GLU	ARG
61	63	GLU	GLU
61	65	GLU	MET
61	66	GLU	GLU
62	63	ARG	GLU
62	67	ARG	GLU
63	64	GLU	CYS
63	67	GLU	GLU
63	68	GLU	LYS
63	69	GLU	CYS
64	65	CYS	MET
64	67	CYS	GLU
64	68	CYS	LYS
64	69	CYS	CYS
64	87	CYS	PHE
64	91	CYS	TYR
65	66	MET	GLU
65	67	MET	GLU
65	87	MET	PHE
65	91	MET	TYR
66	67	GLU	GLU
66	68	GLU	LYS
67	68	GLU	LYS
68	91	LYS	TYR
69	70	CYS	SER
69	73	CYS	GLU
69	74	CYS	ALA
69	88	CYS	TRP
69	91	CYS	TYR
70	71	SER	PHE
70	72	SER	GLU
70	73	SER	GLU
70	74	SER	ALA
70	88	SER	TRP
71	72	PHE	GLU
71	73	PHE	GLU
71	74	PHE	ALA
71	75	PHE	ARG
71	84	PHE	THR
71	88	PHE	TRP
72	73	GLU	GLU
72	74	GLU	ALA
72	75	GLU	ARG
72	76	GLU	GLU
73	74	GLU	ALA
73	75	GLU	ARG
73	76	GLU	GLU
73	77	GLU	VAL
74	75	ALA	ARG
74	77	ALA	VAL
74	78	ALA	PHE
74	84	ALA	THR
74	87	ALA	PHE
74	88	ALA	TRP
75	76	ARG	GLU
75	77	ARG	VAL
75	78	ARG	PHE
75	79	ARG	GLU
75	84	ARG	THR
76	77	GLU	VAL
76	78	GLU	PHE
77	78	VAL	PHE
78	79	PHE	GLU
78	83	PHE	ARG
78	84	PHE	THR
78	87	PHE	PHE
79	80	GLU	ASN
80	81	ASN	THR
80	82	ASN	GLU
80	83	ASN	ARG
80	84	ASN	THR
81	82	THR	GLU
81	84	THR	THR
82	83	GLU	ARG
82	84	GLU	THR
82	85	GLU	THR
83	84	ARG	THR
83	85	ARG	THR
83	86	ARG	GLU
83	87	ARG	PHE
84	85	THR	THR
84	86	THR	GLU
84	88	THR	TRP
85	86	THR	GLU
85	87	THR	PHE
85	88	THR	TRP
85	89	THR	LYS
86	87	GLU	PHE
86	88	GLU	TRP
86	89	GLU	LYS
86	90	GLU	GLN
87	88	PHE	TRP
87	89	PHE	LYS
87	90	PHE	GLN
87	91	PHE	TYR
88	89	TRP	LYS
88	90	TRP	GLN
88	91	TRP	TYR
88	92	TRP	VAL
89	90	LYS	GLN
89	91	LYS	TYR
89	93	LYS	ASP
89	111	LYS	ASP
89	112	LYS	ILE
90	91	GLN	TYR
91	92	TYR	VAL
91	93	TYR	ASP
92	93	VAL	ASP
93	96	ASP	GLN
93	112	ASP	ILE
93	113	ASP	ASN
93	94	ASP	GLY
95	96	ASP	GLN
95	98	ASP	GLU
95	94	ASP	GLY
96	97	GLN	CYS
96	98	GLN	GLU
96	101	GLN	PRO
96	110	GLN	ASP
96	113	GLN	ASN
96	114	GLN	SER
96	94	GLN	GLY
97	98	CYS	GLU
97	100	CYS	ASN
97	101	CYS	PRO
97	110	CYS	ASP
98	100	GLU	ASN
98	101	GLU	PRO
98	99	GLU	SER
100	101	ASN	PRO
100	102	ASN	CYS
100	106	ASN	GLY
100	107	ASN	SER
100	108	ASN	CYS
100	99	ASN	SER
101	108	PRO	CYS
101	127	PRO	ASN
101	99	PRO	SER
102	103	CYS	LEU
102	106	CYS	GLY
102	108	CYS	CYS
102	127	CYS	ASN
103	104	LEU	ASN
103	106	LEU	GLY
103	127	LEU	ASN
103	128	LEU	CYS
103	129	LEU	GLU
103	105	LEU	GLY
104	106	ASN	GLY
104	123	ASN	PHE
104	128	ASN	CYS
106	118	GLY	TRP
106	119	GLY	CYS
106	120	GLY	PRO
106	128	GLY	CYS
106	105	GLY	GLY
107	108	SER	CYS
107	117	SER	CYS
107	118	SER	TRP
108	109	CYS	LYS
108	116	CYS	GLU
108	117	CYS	CYS
109	110	LYS	ASP
109	111	LYS	ASP
109	115	LYS	TYR
109	116	LYS	GLU
110	111	ASP	ASP
110	114	ASP	SER
110	115	ASP	TYR
111	112	ASP	ILE
111	114	ASP	SER
112	113	ILE	ASN
112	114	ILE	SER
113	114	ASN	SER
114	115	SER	TYR
115	116	TYR	GLU
115	127	TYR	ASN
116	117	GLU	CYS
117	126	CYS	LYS
117	127	CYS	ASN
117	128	CYS	CYS
118	119	TRP	CYS
118	120	TRP	PRO
118	166	TRP	ASN
118	168	TRP	LYS
119	120	CYS	PRO
119	121	CYS	PHE
119	123	CYS	PHE
119	128	CYS	CYS
119	140	CYS	ARG
119	168	CYS	LYS
120	121	PRO	PHE
120	166	PRO	ASN
120	168	PRO	LYS
120	105	PRO	GLY
121	122	PHE	GLY
121	123	PHE	PHE
121	153	PHE	VAL
121	154	PHE	VAL
121	166	PHE	ASN
121	168	PHE	LYS
122	123	GLY	PHE
122	132	GLY	VAL
123	128	PHE	CYS
123	130	PHE	LEU
123	132	PHE	VAL
124	125	GLU	GLY
124	128	GLU	CYS
124	129	GLU	GLU
124	130	GLU	LEU
124	131	GLU	ASP
124	132	GLU	VAL
124	136	GLU	ILE
124	137	GLU	LYS
124	140	GLU	ARG
125	126	GLY	LYS
125	129	GLY	GLU
125	140	GLY	ARG
126	127	LYS	ASN
126	128	LYS	CYS
126	129	LYS	GLU
127	128	ASN	CYS
127	129	ASN	GLU
128	129	CYS	GLU
128	130	CYS	LEU
129	130	GLU	LEU
130	131	LEU	ASP
131	132	ASP	VAL
131	136	ASP	ILE
131	151	ASP	ASN
131	152	ASP	LYS
132	133	VAL	THR
132	136	VAL	ILE
132	139	VAL	GLY
132	151	VAL	ASN
132	152	VAL	LYS
132	153	VAL	VAL
133	134	THR	CYS
133	135	THR	ASN
133	136	THR	ILE
133	139	THR	GLY
133	147	THR	ASN
133	151	THR	ASN
133	153	THR	VAL
134	135	CYS	ASN
134	136	CYS	ILE
134	138	CYS	ASN
134	139	CYS	GLY
134	145	CYS	CYS
134	146	CYS	LYS
134	147	CYS	ASN
134	153	CYS	VAL
135	137	ASN	LYS
136	137	ILE	LYS
136	139	ILE	GLY
137	138	LYS	ASN
137	139	LYS	GLY
137	140	LYS	ARG
138	139	ASN	GLY
138	140	ASN	ARG
138	141	ASN	CYS
138	142	ASN	GLU
138	143	ASN	GLN
138	145	ASN	CYS
139	140	GLY	ARG
139	141	GLY	CYS
139	145	GLY	CYS
140	141	ARG	CYS
140	168	ARG	LYS
141	142	CYS	GLU
141	144	CYS	PHE
141	153	CYS	VAL
141	155	CYS	CYS
141	168	CYS	LYS
142	143	GLU	GLN
142	168	GLU	LYS
142	169	GLU	SER
142	170	GLU	CYS
143	144	GLN	PHE
143	156	GLN	SER
143	157	GLN	CYS
143	158	GLN	THR
143	161	GLN	TYR
144	145	PHE	CYS
144	156	PHE	SER
144	157	PHE	CYS
144	158	PHE	THR
145	146	CYS	LYS
145	155	CYS	CYS
146	147	LYS	ASN
146	153	LYS	VAL
146	154	LYS	VAL
146	155	LYS	CYS
146	156	LYS	SER
147	148	ASN	SER
147	151	ASN	ASN
147	153	ASN	VAL
148	149	SER	ALA
148	151	SER	ASN
148	152	SER	LYS
149	150	ALA	ASP
149	151	ALA	ASN
150	151	ASP	ASN
150	152	ASP	LYS
151	152	ASN	LYS
152	153	LYS	VAL
153	154	VAL	VAL
154	155	VAL	CYS
155	156	CYS	SER
155	163	CYS	LEU
155	168	CYS	LYS
156	157	SER	CYS
156	163	SER	LEU
156	170	SER	CYS
157	158	CYS	THR
157	162	CYS	ARG
157	163	CYS	LEU
157	170	CYS	CYS
158	159	THR	GLU
159	160	GLU	GLY
159	161	GLU	TYR
161	162	TYR	ARG
161	170	TYR	CYS
162	163	ARG	LEU
162	164	ARG	ALA
162	170	ARG	CYS
162	171	ARG	GLU
163	164	LEU	ALA
163	167	LEU	GLN
163	169	LEU	SER
163	170	LEU	CYS
164	165	ALA	GLU
164	166	ALA	ASN
164	167	ALA	GLN
164	169	ALA	SER
164	171	ALA	GLU
165	166	GLU	ASN
165	167	GLU	GLN
166	167	ASN	GLN
166	168	ASN	LYS
167	168	GLN	LYS
167	169	GLN	SER
168	169	LYS	SER
169	170	SER	CYS
169	171	SER	GLU
