# Supplementary material for: A Machine Learning Framework Predicts the Clinical Severity of Hemophilia B Caused by Point-Mutations
Source: Front Bioinform. 2022 Jun 23;2:912112. doi: 10.3389/fbinf.2022.912112 (PMC9580853; doi:10.3389/fbinf.2022.912112)
Supplement: Supplementary file 1 [file DataSheet1.zip › Supplementary Table 3 - Interdomain residues.xlsx]

## Sheet: Definitions
	This is the Supplementary Table 3 from the manuscript “A machine learning framework predicts the clinical severity of Hemophilia B caused by point-mutations” , by Tiago J. S. Lopes, Tatiane Nogueira, Ricardo Rios.
	Here you will find the residues that interact with residues from other domains (as well as centrality information about them).
Interdomain residues
Field	Meaning
AA1	This is the position of the first amino acid in the protein – following the HGVS numbering, where 47 is the first amino acid of the mature protein form.
AA2	This is the position of the second amino acid in the protein – following the HGVS numbering, where 47 is the first amino acid of the mature protein form.
Res1	The first amino acid.
Res2	The second amino acid.
Domain1	The domain of the first residue.
Domain2	The domain of the second residue.
Distance	The distance in Angstrom between the carbon alpha of the residues.
Degree_AA1	The degree of the first residue.
Betweenness_AA1	The betweenness of the first residue.
Burts_AA1	The Burt’s constraint of the first residue.
Degree_AA2	The degree of the second residue.
Betweenness_AA2	The betweenness of the second residue.
Burts_AA2	The Burt’s constraint of the second residue.

## Sheet: Interdomain_residues
AA1	AA2	Res1	Res2	Domain1	Domain2	Distance	Degree_AA1	Betweenness_AA1	Burts_AA1	Degree_AA2	Betweenness_AA2	Burts_AA2
334	159	ILE	GLU	SP	EGF2	8.4415	7	0.033929	0.221003	7	0.0325459	0.225323
335	158	CYS	THR	SP	EGF2	6.1818	7	0.0113903	0.243815	7	0.0294593	0.240245
335	159	CYS	GLU	SP	EGF2	4.9732	7	0.0113903	0.243815	7	0.0325459	0.225323
336	159	ILE	GLU	SP	EGF2	5.728	7	0.014376	0.201289	7	0.0325459	0.225323
337	158	ALA	THR	SP	EGF2	4.3563	7	0.0194191	0.220862	7	0.0294593	0.240245
337	159	ALA	GLU	SP	EGF2	4.2235	7	0.0194191	0.220862	7	0.0325459	0.225323
341	144	TYR	PHE	SP	EGF2	5.7813	9	0.0559126	0.195737	9	0.344217	0.183736
341	145	TYR	CYS	SP	EGF2	7.5484	9	0.0559126	0.195737	7	0.0494666	0.209613
341	156	TYR	SER	SP	EGF2	8.0973	9	0.0559126	0.195737	8	0.0212538	0.213062
342	144	THR	PHE	SP	EGF2	8.9714	10	0.178027	0.162153	9	0.344217	0.183736
422	161	THR	TYR	SP	EGF2	9.9894	7	0.0209469	0.254728	5	0.0328148	0.226689
424	144	PHE	PHE	SP	EGF2	11.3789	12	0.182437	0.147479	9	0.344217	0.183736
424	158	PHE	THR	SP	EGF2	6.5469	12	0.182437	0.147479	7	0.0294593	0.240245
89	93	LYS	ASP	Gla	EGF1	6.0778	9	0.13086	0.23165	7	0.0921107	0.251012
89	111	LYS	ASP	Gla	EGF1	7.6368	9	0.13086	0.23165	5	0.129544	0.326775
89	112	LYS	ILE	Gla	EGF1	7.1979	9	0.13086	0.23165	5	0.00208452	0.364238
91	93	TYR	ASP	Gla	EGF1	5.6544	10	0.0832983	0.204115	7	0.0921107	0.251012
92	93	VAL	ASP	Gla	EGF1	3.8274	3	0.000715865	0.435949	7	0.0921107	0.251012
118	166	TRP	ASN	EGF1	EGF2	10.7475	6	0.17696	0.28025	7	0.00860166	0.284497
118	168	TRP	LYS	EGF1	EGF2	11.059	6	0.17696	0.28025	11	0.23939	0.176302
119	140	CYS	ARG	EGF1	EGF2	8.8808	8	0.0617337	0.227643	8	0.0820868	0.211638
119	168	CYS	LYS	EGF1	EGF2	9.7314	8	0.0617337	0.227643	11	0.23939	0.176302
120	166	PRO	ASN	EGF1	EGF2	5.6845	7	0.0255825	0.295035	7	0.00860166	0.284497
120	168	PRO	LYS	EGF1	EGF2	8.0344	7	0.0255825	0.295035	11	0.23939	0.176302
121	153	PHE	VAL	EGF1	EGF2	8.7449	8	0.00732057	0.210681	9	0.0198091	0.18815
121	154	PHE	VAL	EGF1	EGF2	8.996	8	0.00732057	0.210681	4	0.00041693	0.357537
121	166	PHE	ASN	EGF1	EGF2	5.8276	8	0.00732057	0.210681	7	0.00860166	0.284497
121	168	PHE	LYS	EGF1	EGF2	6.4916	8	0.00732057	0.210681	11	0.23939	0.176302
122	132	GLY	VAL	EGF1	EGF2	5.9155	3	8.46313e-05	0.456986	10	0.0151989	0.190703
123	130	PHE	LEU	EGF1	EGF2	5.5335	7	0.00710577	0.239681	5	0.002284	0.311273
123	132	PHE	VAL	EGF1	EGF2	5.3315	7	0.00710577	0.239681	10	0.0151989	0.190703
124	130	GLU	LEU	EGF1	EGF2	4.652	9	0.0375665	0.212492	5	0.002284	0.311273
124	131	GLU	ASP	EGF1	EGF2	5.3434	9	0.0375665	0.212492	6	0.00365274	0.285479
124	132	GLU	VAL	EGF1	EGF2	5.1572	9	0.0375665	0.212492	10	0.0151989	0.190703
124	136	GLU	ILE	EGF1	EGF2	8.2826	9	0.0375665	0.212492	7	0.00483808	0.262072
124	137	GLU	LYS	EGF1	EGF2	8.8996	9	0.0375665	0.212492	6	0.00418256	0.260676
124	140	GLU	ARG	EGF1	EGF2	7.1441	9	0.0375665	0.212492	8	0.0820868	0.211638
125	140	GLY	ARG	EGF1	EGF2	10.2021	4	0.0211265	0.366698	8	0.0820868	0.211638
128	130	CYS	LEU	EGF1	EGF2	5.9244	11	0.0436102	0.201856	5	0.002284	0.311273
129	130	GLU	LEU	EGF1	EGF2	3.8634	7	0.0223254	0.293592	5	0.002284	0.311273
