# Supplementary material for: A Machine Learning Framework Predicts the Clinical Severity of Hemophilia B Caused by Point-Mutations
Source: Front Bioinform. 2022 Jun 23;2:912112. doi: 10.3389/fbinf.2022.912112 (PMC9580853; doi:10.3389/fbinf.2022.912112)
Supplement: Supplementary file 1 [file DataSheet1.zip › Supplementary Table 4 - ML measures.xlsx]

## Sheet: Definitions
	This is the Supplementary Table 4 from the manuscript “A machine learning framework predicts the clinical severity of Hemophilia B caused by point-mutations” , by Tiago J. S. Lopes, Tatiane Nogueira, Ricardo Rios.
	Here you will find the output of the individual classifiers, as well as the ensemble (RF + XGBoost).
ML measures

## Sheet: Machine learning measures
Accuracy
Fold Num.	Decision_Trees	Random Forest	SVM (Pol. Kernel)	SVM (Rad. Kernel)	Naive_Bayes	XGBoost	Ensemble (RF + XGBosst)
1	58.3333	69.4444	72.2222	72.2222	69.4444	69.4444	84.6154
2	63.8889	78.7879	69.4444	69.4444	69.4444	72.2222	88
3	77.7778	66.6667	72.2222	72.2222	58.3333	83.3333	95.6522
4	63.8889	77.7778	75	72.2222	61.1111	80.5556	86.2069
5	75	80	75	77.7778	61.1111	77.7778	86.6667
6	72.2222	72.7273	69.4444	72.2222	58.3333	77.7778	79.1667
7	77.7778	61.1111	61.1111	66.6667	58.3333	77.7778	83.3333
8	69.4444	63.6364	63.8889	66.6667	63.8889	77.7778	75.8621
9	69.4444	56.6667	58.3333	63.8889	66.6667	61.1111	69.5652
10	53.3333	53.3333	53.3333	50	66.6667	40	52.381
AVG	68.1111	68.0152	67	68.3333	63.3333	71.7778	80.1449
SD	8.19515	9.38229	7.45908	7.54502	4.49813	12.8402	12.0816
Sensitivity
Fold Num.	Decision_Trees	Random Forest	SVM (Pol. Kernel)	SVM (Rad. Kernel)	Naive_Bayes	XGBoost	Ensemble (RF + XGBosst)
1	0.466667	0.533333	0.533333	0.6	0.866667	0.666667	0.777778
2	0.6	0.692308	0.466667	0.466667	0.8	0.533333	0.777778
3	0.666667	0.533333	0.466667	0.533333	0.666667	0.733333	0.875
4	0.466667	0.733333	0.6	0.533333	0.866667	0.8	0.846154
5	0.666667	0.733333	0.6	0.666667	0.666667	0.666667	0.769231
6	0.866667	0.714286	0.6	0.6	0.866667	0.733333	0.818182
7	0.6	0.6	0.533333	0.466667	0.8	0.8	0.8
8	0.6	0.538462	0.4	0.4	0.666667	0.733333	0.666667
9	0.466667	0.461538	0.4	0.333333	0.8	0.4	0.4
10	0.352941	0.411765	0.352941	0.294118	0.764706	0.294118	0.357143
AVG	0.575294	0.595169	0.495294	0.489412	0.776471	0.636078	0.708793
SD	0.144633	0.117466	0.0918025	0.120769	0.0832506	0.172309	0.182797
Specificity
Fold Num.	Decision_Trees	Random Forest	SVM (Pol. Kernel)	SVM (Rad. Kernel)	Naive_Bayes	XGBoost	Ensemble (RF + XGBosst)
1	0.666667	0.809524	0.857143	0.809524	0.571429	0.714286	0.882353
2	0.666667	0.85	0.857143	0.857143	0.619048	0.857143	0.9375
3	0.857143	0.761905	0.904762	0.857143	0.52381	0.904762	1
4	0.761905	0.809524	0.857143	0.857143	0.428571	0.809524	0.875
5	0.809524	0.85	0.857143	0.857143	0.571429	0.857143	0.941176
6	0.619048	0.736842	0.761905	0.809524	0.380952	0.809524	0.769231
7	0.904762	0.619048	0.666667	0.809524	0.428571	0.761905	0.857143
8	0.761905	0.7	0.809524	0.857143	0.619048	0.809524	0.823529
9	0.857143	0.647059	0.714286	0.857143	0.571429	0.761905	0.923077
10	0.769231	0.692308	0.769231	0.769231	0.538462	0.538462	0.857143
AVG	0.767399	0.747621	0.805495	0.834066	0.525275	0.782418	0.886615
SD	0.0937591	0.0822721	0.0755335	0.0319823	0.0841198	0.101838	0.0661656
