# Supplementary material for: A Machine Learning Framework Predicts the Clinical Severity of Hemophilia B Caused by Point-Mutations
Source: Front Bioinform. 2022 Jun 23;2:912112. doi: 10.3389/fbinf.2022.912112 (PMC9580853; doi:10.3389/fbinf.2022.912112)
Supplement: Supplementary file 1 [file DataSheet1.zip › Supplementary Table 5 - Disambiguate.xlsx]

## Sheet: Definitions
	This is the Supplementary Table 5 from the manuscript “A machine learning framework predicts the clinical severity of Hemophilia B caused by point-mutations” , by Tiago J. S. Lopes, Tatiane Nogueira, Ricardo Rios.
	Here you will find the predictions of the severity of mutations that had ambiguous clinical reports.
Disambiguate
Field	Meaning
AA_HGVS	This is the position of the amino acid in the protein – following the HGVS numbering, where 47 is the first amino acid of the mature protein form.
Domain	The domain of FIX.
Amino_Acid	The amino acid in the wild-type sequence.
Protein_Change	The non-synonymous mutation.
Severe	Number of reports describing this mutation as severe, in the EAHAD database.
Moderate	Number of reports describing this mutation as moderate, in the EAHAD database.
Mild	Number of reports describing this mutation as mild, in the EAHAD database.
Majority Group	The majority class.
Severity_Score	Our predicted severity score, using the ensemble described in the manuscript.

## Sheet: Predictions
AA_HGVS	AA_Legacy	Domain	Protein_Change	Severe	Moderate	Mild	Majority Group	Severity_Score
48	2	Gla	p.(Asn48Asp)	2	6	1	Mild/Moderate	0.429703
58	12	Gla	p.(Gly58Arg)	2	1	1	Severe	0.508039
63	17	Gla	p.(Glu63Lys)	1	2	0	Mild/Moderate	0.988746
67	21	Gla	p.(Glu67Lys)	2	1	0	Severe	0.623853
71	25	Gla	p.(Phe71Ser)	1	2	2	Mild/Moderate	0.0643755
73	27	Gla	p.(Glu73Asp)	4	1	0	Severe	0.68072
79	33	Gla	p.(Glu79Ala)	1	2	0	Mild/Moderate	0.189001
87	41	Gla	p.(Phe87Cys)	3	2	0	Severe	0.374139
91	45	Gla	p.(Tyr91Asn)	1	0	2	Mild/Moderate	0.175854
93	47	EGF1	p.(Asp93Asn)	5	1	0	Severe	0.2428
97	51	EGF1	p.(Cys97Trp)	3	1	1	Severe	0.833192
101	55	EGF1	p.(Pro101Ala)	1	2	22	Mild/Moderate	0.0632786
106	60	EGF1	p.(Gly106Ser)	1	5	135	Mild/Moderate	0.764774
123	77	EGF1	p.(Phe123Cys)	2	0	1	Severe	0.305398
124	78	EGF1	p.(Glu124Lys)	2	1	0	Severe	0.295716
138	92	EGF2	p.(Asn138His)	2	4	2	Mild/Moderate	0.673444
138	92	EGF2	p.(Asn138Ser)	1	2	0	Mild/Moderate	0.453941
138	92	EGF2	p.(Asn138Lys)	3	1	0	Severe	0.207894
139	93	EGF2	p.(Gly139Asp)	3	1	0	Severe	0.380224
141	95	EGF2	p.(Cys141Tyr)	6	1	0	Severe	0.998853
141	95	EGF2	p.(Cys141Trp)	4	1	0	Severe	0.781921
143	97	EGF2	p.(Gln143Glu)	2	1	0	Severe	0.784351
156	110	EGF2	p.(Ser156Pro)	3	0	1	Severe	0.582846
157	111	EGF2	p.(Cys157Tyr)	7	1	0	Severe	0.936361
160	114	EGF2	p.(Gly160Arg)	3	4	0	Mild/Moderate	0.284779
160	114	EGF2	p.(Gly160Val)	2	1	0	Severe	0.640846
229	183	Serine Protease	p.(Gly229Ser)	1	0	2	Mild/Moderate	0.442949
230	184	Serine Protease	p.(Gly230Arg)	4	1	0	Severe	0.765149
230	184	Serine Protease	p.(Gly230Ala)	1	2	0	Mild/Moderate	0.635052
233	187	Serine Protease	p.(Ala233Asp)	4	1	0	Severe	0.594921
236	190	Serine Protease	p.(Gly236Asp)	3	12	0	Mild/Moderate	0.191691
261	215	Serine Protease	p.(Trp261Arg)	2	3	0	Mild/Moderate	0.904178
266	220	Serine Protease	p.(Ala266Val)	1	2	2	Mild/Moderate	0.724567
267	221	Serine Protease	p.(His267Tyr)	2	1	0	Severe	0.425036
279	233	Serine Protease	p.(Ala279Thr)	2	5	80	Mild/Moderate	0.267365
280	234	Serine Protease	p.(Gly280Arg)	2	1	0	Severe	0.318929
280	234	Serine Protease	p.(Gly280Val)	3	1	0	Severe	0.999468
294	248	Serine Protease	p.(Arg294Gln)	16	92	16	Mild/Moderate	0.580207
294	248	Serine Protease	p.(Arg294Leu)	1	11	0	Mild/Moderate	0.325395
305	259	Serine Protease	p.(Tyr305Cys)	2	4	0	Mild/Moderate	0.393883
314	268	Serine Protease	p.(His314Gln)	1	0	2	Mild/Moderate	0.468724
315	269	Serine Protease	p.(Asp315Gly)	4	1	0	Severe	0.897389
316	270	Serine Protease	p.(Ile316Phe)	5	3	0	Severe	0.715029
316	270	Serine Protease	p.(Ile316Thr)	2	1	0	Severe	0.525589
317	271	Serine Protease	p.(Ala317Val)	1	1	4	Mild/Moderate	0.525962
337	291	Serine Protease	p.(Ala337Thr)	1	1	7	Mild/Moderate	0.197715
342	296	Serine Protease	p.(Thr342Met)	7	218	69	Mild/Moderate	0.38241
353	307	Serine Protease	p.(Val353Gly)	2	1	0	Severe	0.911881
354	308	Serine Protease	p.(Ser354Arg)	2	1	0	Severe	0.826697
356	310	Serine Protease	p.(Trp356Cys)	3	1	0	Severe	0.716394
357	311	Serine Protease	p.(Gly357Arg)	6	2	0	Severe	0.927245
357	311	Serine Protease	p.(Gly357Glu)	5	2	0	Severe	0.769571
366	320	Serine Protease	p.(Ala366Asp)	2	9	0	Mild/Moderate	0.258423
370	324	Serine Protease	p.(Gln370Pro)	2	1	0	Severe	0.782165
374	328	Serine Protease	p.(Val374Phe)	6	1	0	Severe	0.742114
379	333	Serine Protease	p.(Arg379Gly)	3	2	1	Severe	0.0902492
379	333	Serine Protease	p.(Arg379Gln)	15	54	4	Mild/Moderate	0.0680093
379	333	Serine Protease	p.(Arg379Leu)	1	3	0	Mild/Moderate	0.115401
383	337	Serine Protease	p.(Leu383Phe)	3	2	0	Severe	0.0372222
387	341	Serine Protease	p.(Lys387Glu)	3	0	4	Mild/Moderate	0.0635463
390	344	Serine Protease	p.(Ile390Phe)	2	3	1	Mild/Moderate	0.396914
392	346	Serine Protease	p.(Asn392Asp)	1	0	8	Mild/Moderate	0.0634525
395	349	Serine Protease	p.(Phe395Leu)	4	1	0	Severe	0.93305
402	356	Serine Protease	p.(Gly402Arg)	1	6	0	Mild/Moderate	0.13337
406	360	Serine Protease	p.(Ser406Leu)	3	2	0	Severe	0.695177
407	361	Serine Protease	p.(Cys407Arg)	7	1	0	Severe	0.998205
411	365	Serine Protease	p.(Ser411Ile)	2	1	0	Severe	0.935406
413	367	Serine Protease	p.(Gly413Arg)	5	4	0	Severe	0.96085
413	367	Serine Protease	p.(Gly413Glu)	2	0	1	Severe	0.948409
414	368	Serine Protease	p.(Pro414Thr)	8	3	1	Severe	0.998589
414	368	Serine Protease	p.(Pro414Leu)	3	2	0	Severe	0.897836
415	369	Serine Protease	p.(His415Arg)	5	1	0	Severe	0.745137
415	369	Serine Protease	p.(His415Gln)	2	1	0	Severe	0.841092
419	373	Serine Protease	p.(Val419Gly)	2	1	0	Severe	0.563792
431	385	Serine Protease	p.(Trp431Arg)	2	4	0	Mild/Moderate	0.280214
431	385	Serine Protease	p.(Trp431Cys)	2	1	1	Severe	0.195654
432	386	Serine Protease	p.(Gly432Ser)	7	1	0	Severe	0.816239
432	386	Serine Protease	p.(Gly432Asp)	3	2	0	Severe	0.931308
432	386	Serine Protease	p.(Gly432Val)	1	2	0	Mild/Moderate	0.903591
433	387	Serine Protease	p.(Glu433Lys)	4	3	0	Severe	0.225525
433	387	Serine Protease	p.(Glu433Ala)	1	2	0	Mild/Moderate	0.160191
435	389	Serine Protease	p.(Cys435Tyr)	11	2	1	Severe	0.96555
436	390	Serine Protease	p.(Ala436Thr)	6	2	1	Severe	0.0709473
436	390	Serine Protease	p.(Ala436Val)	10	3	0	Severe	0.0732731
440	394	Serine Protease	p.(Lys440Glu)	3	2	0	Severe	0.074614
441	395	Serine Protease	p.(Tyr441Cys)	3	1	0	Severe	0.638639
442	396	Serine Protease	p.(Gly442Arg)	4	2	0	Severe	0.967209
443	397	Serine Protease	p.(Ile443Thr)	6	73	14	Mild/Moderate	0.240382
453	407	Serine Protease	p.(Trp453Arg)	4	1	0	Severe	0.896246
454	408	Serine Protease	p.(Ile454Thr)	2	1	0	Severe	0.767571
