# Supplementary material for: A Machine Learning Framework Predicts the Clinical Severity of Hemophilia B Caused by Point-Mutations
Source: Front Bioinform. 2022 Jun 23;2:912112. doi: 10.3389/fbinf.2022.912112 (PMC9580853; doi:10.3389/fbinf.2022.912112)
Supplement: Supplementary file 1 [file DataSheet1.zip › Supplementary Table 6 - Heatmap.xlsx]

## Sheet: Definitions
	This is the Supplementary Table 6 from the manuscript “A machine learning framework predicts the clinical severity of Hemophilia B caused by point-mutations” , by Tiago J. S. Lopes, Tatiane Nogueira, Ricardo Rios.
	Here you will find the predictions of the effects of mutations at all positions of FIXa.
Heatmap

## Sheet: Predictions
AA_HGVS	Domain	Amino_Acid	Asn	Ser	Gly	Lys	Leu	Glu	Phe	Val	Gln	Arg	Met	Cys	Ala	Thr	Trp	Tyr	Asp	Pro	Ile	His	Rejection Score
48	Gla	Asn		0.256309	0.146968	0.0998364	0.271745	0.5	0.5	0.248505	0.755898	0.0887183	0.765794	0.76408	0.136371	0.153337	0.774044		0.5	0.778881		0.28357	0.28357
49	Gla	Ser	0.00203133		0.00337878	0.0674571	0.0345468	0.143777	0.0667849	0.0338453	0.0330994	0.0318622	0.251478	0.251135	0.0656603	0.0646123	0.0771217	0.000498027	0.00089252		0.0702938	0.189212	0.0651363
50	Gla	Gly	0.00181291			0.00759915	0.00360322	0.171124	0.00345126	0.0373622	0.2959	0.188287	0.0320831	0.210592	0.00361851	0.139688	0.0323781	0.0342387		0.00262591	0.00192672	0.322088	0.0323781
51	Gla	Lys	0.0641965	0.0999771	0.0951731		0.0339563		0.0339563	0.0637686	0.168354	0.0661351	0.127397	0.189806	0.0636034	0.100484	0.0946995	0.0660501	0.0951309	0.0958302	0.063684	0.0949433	0.0948214
52	Gla	Leu	0.188885	0.0961767	0.192243	0.159694		0.158043	0.0330892	0.0946207	0.189694	0.0960118	0.0942417	0.282856	0.096188	0.094311	0.0316988	0.0320047	0.220897	0.191124	0.0945198	0.313195	0.096188
53	Gla	Glu	0.5	0.5			0.889442		0.948063			0.822346	0.945355	0.9313		0.721035	0.931833	0.950644	0.241803	0.865703	0.919155	0.745057	0.877572
54	Gla	Glu	0.665824	0.267135			0.5		0.852667	0.784453		0.803011	0.749586	0.728239		0.214662	0.702723	0.791428		0.21009	0.82052	0.5	0.715481
55	Gla	Phe	0.238639	0.13289	0.232382	0.159961	0.099711	0.226884		0.0642698	0.228291	0.193638	0.126168	0.253117	0.158302	0.158833	0.0963521	0.129467	0.320555	0.225103		0.254455	0.176799
56	Gla	Val	0.277859	0.5	0.267289	0.140296	0.113425	0.239138	0.165977		0.162777	0.0724892	0.174891	0.266731	0.5	0.5	0.0997722	0.20821	0.199029	0.283315	0.106051	0.5	0.20821
57	Gla	Gln	0.16486	0.069529	0.128354	0.099173	0.0654626	0.147871	0.198738	0.137383		0.0698753	0.126685	0.286528	0.0658283	0.0665767	0.286575	0.191323	0.126381	0.10093	0.160385	0.275256	0.128354
58	Gla	Gly	0.205813	0.5		0.7141	0.896294	0.5	0.814693		0.937046	0.5	0.672044	0.711223		0.5	0.697717	0.860909	0.132846	0.757921	0.927934	0.832461	0.711223
59	Gla	Asn		0.313867	0.096633	0.194645	0.214973	0.128377	0.308345	0.321878	0.208438	0.176131	0.300334	0.281117	0.0975427	0.131685	0.5	0.313655	0.0748359	0.103438	0.240051	0.0410429	0.208438
60	Gla	Leu	0.5	0.244463	0.5	0.5		0.5		0.0784026	0.5	0.5	0.0673478	0.136451	0.191574	0.166433	0.238872	0.5	0.5		0.0555066	0.254455	0.254455
61	Gla	Glu	0.5	0.840096	0.886644	0.5	0.821956		0.869848	0.8414	0.730668	0.726998	0.8561	0.74394	0.5	0.852636	0.662488	0.875295	0.815528	0.772307	0.844045	0.5	0.815528
62	Gla	Arg	0.5	0.5	0.671288	0.5	0.741134	0.5	0.803799	0.5	0.319641		0.777169	0.671326	0.5	0.710064	0.5	0.781658	0.749961	0.793328	0.793553	0.5	0.671288
63	Gla	Glu	0.854898	0.988676		0.988746	0.910911		0.930378		0.926108	0.90319	0.86087	0.917261	0.79234	0.991801	0.734708	0.930342		0.898585	0.892558	0.5	0.907051
65	Gla	Met	0.110194	0.193549	0.273816	0.114735	0.157914	0.0797435	0.241606	0.0806998	0.12735	0.0788911		0.142062	0.211404	0.221855	0.0774502	0.153119	0.0402684	0.127019	0.133994	0.327094	0.133994
67	Gla	Glu	0.705351	0.877989	0.893683	0.5	0.863619		0.881337	0.867454	0.858867	0.846886	0.838719	0.889669	0.829259	0.894736	0.801083	0.886362	0.873796	0.823544	0.864844	0.749688	0.863619
68	Gla	Lys	0.170414	0.163693	0.277427		0.162608	0.177752	0.165614	0.139296	0.186676	0.132133	0.196769	0.228422	0.156309	0.12909	0.196719	0.169021	0.251016	0.135767	0.128795	0.128912	0.165614
69	Gla	Cys	0.99952	0.997056		0.999634	0.997505	0.999528	0.966288	0.998241	0.997429		0.827839		0.995974	0.998832	0.838393		0.999575	0.998105	0.998824	0.833689	0.997805
70	Gla	Ser	0.265618		0.5	0.337231	0.322068	0.5	0.5	0.250673	0.229491		0.197005	0.203977	0.213796	0.221401	0.323292	0.186904	0.5	0.5	0.229693	0.284843	0.275231
71	Gla	Phe	0.0730437	0.0643755	0.0024375	0.00212196	0.0374796	0.0366912		0.0347405	0.0698603	0.00292793	0.00446135		0.0655092	0.0677502	0.00134557	0.037054	0.0975184	0.0974328	0.0348495	0.0044055	0.0368726
72	Gla	Glu	0.5	0.837566		0.879994	0.853314		0.816755	0.832208		0.802709	0.86321	0.776039	0.713147	0.856909	0.853672	0.673616	0.669825	0.768146	0.827831	0.5	0.816755
73	Gla	Glu	0.5	0.809756	0.5		0.701565		0.853838		0.5	0.839662	0.714366	0.5		0.7738	0.5	0.856515	0.68072	0.5	0.761489	0.5	0.691142
74	Gla	Ala	0.829669	0.708876	0.772884	0.5	0.5	0.661689	0.818227	0.5	0.805032	0.903164	0.747804	0.5		0.5	0.5	0.871729	0.904741	0.879524	0.5	0.5	0.708876
75	Gla	Arg	0.066723	0.094185		0.155238	0.068251	0.12695	0.068922	0.03192			0.0334373	0.131054	0.0963689	0.0672546	0.130282	0.127843	0.101484		0.0775812	0.127283	0.095277
76	Gla	Glu	0.290091	0.5	0.5	0.5	0.5		0.5	0.5		0.5	0.5	0.5	0.5	0.5	0.5	0.5	0.5	0.5	0.5	0.5	0.5
77	Gla	Val	0.688596	0.166971	0.5	0.5	0.14118	0.5	0.166021		0.333003	0.5	0.253079	0.184033	0.159293	0.132747	0.330029	0.314438	0.5	0.5	0.129276	0.5	0.330029
78	Gla	Phe	0.313609		0.130068	0.141555	0.192282	0.30759		0.0345292	0.336069	0.27638	0.0707525	0.154117	0.0330776	0.0333124	0.0696516	0.132998	0.304433	0.257626	0.0342623	0.102194	0.137277
79	Gla	Glu	0.0955414	0.173123			0.0970204		0.170982			0.138714	0.172148	0.234274	0.189001	0.133665	0.200271	0.204472		0.100663	0.166391	0.185486	0.171565
80	Gla	Asn		0.249148	0.134848	0.0997743	0.0119905	0.170679	0.231466	0.16159	0.121824	0.196358	0.271398	0.5	0.133189	0.147315	0.244851	0.18335	0.124163	0.118242	0.125378	0.0861796	0.147315
81	Gla	Thr	0.10437	0.199003	0.0667834	0.23242	0.0981984	0.103354	0.159012	0.216642	0.199329	0.107114	0.286188	0.296719	0.173349		0.284153	0.190459	0.0762506	0.106598	0.159581	0.26132	0.173349
82	Gla	Glu	0.132686	0.209749	0.126981	0.169223	0.0661949		0.0953954	0.170768	0.1691	0.0639848	0.159393	0.1364	0.129867	0.190022	0.163191	0.0972357	0.116363	0.130467	0.096697	0.101609	0.130467
83	Gla	Arg	0.191434	0.160257	0.126609	0.264081	0.157804	0.169572	0.128369	0.191633	0.159201		0.157716	0.163178	0.171399	0.164926	0.192832	0.176576	0.236729	0.19553	0.196206	0.223793	0.171399
84	Gla	Thr	0.199879	0.140377	0.110635	0.200222	0.263628	0.21711	0.854729	0.165036	0.225757		0.895275	0.782395	0.197629		0.202826	0.935002	0.81261	0.864247		0.71701	0.225757
85	Gla	Thr	0.138406	0.198042	0.0677809	0.172087	0.101598	0.164429	0.0990259	0.0710125	0.5	0.0704278	0.035138	0.173488	0.10936		0.138215	0.143832	0.107777	0.5	0.0666721	0.0844944	0.10936
86	Gla	Glu	0.0392234	0.122057	0.0352668	0.071631	0.00492227		0.0338766	0.0938406	0.0883034	0.0344414	0.0665107	0.137922	0.161632	0.0670064	0.159313	0.0328224	0.0896152	0.0389641	0.00394967	0.00332162	0.0665107
87	Gla	Phe	0.5	0.807559	0.882188	0.934307	0.241774	0.934756			0.898189	0.933855	0.785347	0.5	0.273684	0.5	0.283589	0.303414	0.903591	0.900646	0.24498	0.5	0.642673
88	Gla	Trp	0.841277	0.795353	0.664315	0.788945	0.5	0.788945	0.5	0.5	0.796932		0.5	0.5	0.5	0.5		0.5	0.786557	0.814252	0.5	0.5	0.5
89	Gla	Lys	0.111751	0.206355	0.313823		0.105154		0.250573	0.141742	0.5	0.136234	0.22407	0.5	0.168929	0.203067	0.259687	0.5	0.230576	0.5	0.132315	0.284568	0.227323
90	Gla	Gln	0.0736475	0.035847	0.0333748	0.105	0.0335746	0.0402452	0.0433575	0.0336145		0.0342371	0.128984	0.159421	0.0382218	0.0352071	0.190664	0.0347448	0.00774062	0.113492	0.033048	0.0369225	0.0369225
91	Gla	Tyr	0.175854	0.158652	0.134787	0.5	0.193411	0.13513	0.191177	0.161596	0.130303	0.5	0.116444		0.152938	0.131206	0.240089			0.5	0.129759	0.15189	0.158652
92	Gla	Val	0.0342436	0.034665	0.0681931	0.0337393	0.0561439	0.0635523	0.0532981		0.0350525	0.0338649	0.0360719	0.139077	0.0492913	0.0355943	0.131778	0.0588375	0.00203955	0.0796129	0.0353156	0.0662401	0.0492913
93	EGF-1	Asp	0.2428	0.200918		0.158333	0.5		0.5		0.158452	0.0838916	0.5	0.5	0.5	0.5	0.26923	0.5		0.5	0.5	0.670298	0.5
94	EGF-1	Gly	0.0652968	0.0833219		0.0408016	0.166918	0.0384128	0.5		0.255017		0.213496	0.334221	0.0359103	0.0667389	0.161296	0.182564	0.00615436	0.0118221	0.210506	0.0713612	0.0833219
95	EGF-1	Asp	0.0427754	0.046866		0.000718325	0.0640083	0.00637951	0.0334955	0.0324366	0.0675683	0.0651069	0.0334068	0.192206	0.00629988	0.006767	0.0708303			0.0391518	0.0644628	0.104785	0.0427754
96	EGF-1	Gln	0.262204	0.5	0.5	0.5	0.5		0.209882	0.5		0.264824	0.159142	0.1927	0.780324	0.5	0.212731	0.131813	0.324215		0.250972		0.294519
97	EGF-1	Cys	0.905871	0.707055	0.905578	0.905914	0.871334	0.905767	0.905372	0.838806	0.904059	0.905915	0.862834		0.794305	0.746926	0.833192		0.905914	0.905325	0.904533	0.855089	0.904296
98	EGF-1	Glu	0.0715203	0.0660042	0.12903	0.0666804	0.0646767		0.130364	0.0645858	0.116435	0.1068	0.1295	0.188539	0.0654119	0.0988282	0.201583	0.139802	0.0662208	0.0990106	0.0636586	0.0998535	0.0990106
99	EGF-1	Ser	0.000944853		0.00321358	0.0981512	0.0691262	0.0536583	0.0636506	0.0672679	0.133664	0.12833	0.160669	0.1913	0.00348654	0.00334066	0.238081	0.158468	0.00113836	0.00446153	0.0699609	0.160874	0.0691262
100	EGF-1	Asn		0.0203549	0.0329658	0.126239	0.168213	0.0750828	0.201178	0.216368	0.145755	0.0676244	0.160993	0.269759	0.0657397	0.0849563	0.226227	0.159592	0.0543633	0.10781	0.100183	0.0716771	0.10781
101	EGF-1	Pro	0.195519		0.0854523	0.00525606		0.0649024	0.107044	0.0935062			0.12488	0.144756	0.0632786		0.11279	0.194496	0.0642588		0.192403	0.143213	0.109917
103	EGF-1	Leu	0.0121964	0.0679563	0.0335906	0.00170529		0.0337232	0.0735844	0.0339459	0.00301468	0.0372512	0.0334795	0.0726252	0.0351524	0.00187063	0.067109	0.0398121	0.00652194	0.00605348	0.0357252	0.0330828	0.0337232
104	EGF-1	Asn		0.0958267	0.0341585		0.158404	0.0638304	0.228598	0.181321	0.162425	0.0943967	0.226386	0.232202	0.0944434	0.126007	0.228339	0.0467588	0.0636024	0.173311	0.196779	0.0968683	0.142205
105	EGF-1	Gly	0.00336012			0.00495985	0.0988456	0.0331112	0.0970626		0.0195298	0.000885636	0.162922	0.159964	0.0328989	0.0636626	0.159964	0.0963088		0.0682242	0.0975561	0.00531799	0.0659434
106	EGF-1	Gly	0.834634	0.764774		0.959671	0.816332	0.949702	0.931164	0.919953	0.998518		0.80958		0.5	0.791015	0.818708	0.933824	0.693246	0.932141	0.996226	0.801647	0.834634
107	EGF-1	Ser	0.26298		0.200389	0.230598	0.255241	0.263818	0.166174	0.191256	0.261087	0.260755	0.253777	0.171452	0.2636	0.203109	0.295273	0.226108	0.258892	0.301634	0.190945	0.259172	0.255241
108	EGF-1	Cys	0.995527		0.996457	0.995987	0.958249	0.991653		0.961997	0.938773	0.995338	0.5		0.733798	0.954513			0.99563	0.991397	0.956337	0.5	0.961997
109	EGF-1	Lys	0.104438	0.118062	0.333714		0.18821	0.0648709	0.135194	0.15964	0.115264	0.10926	0.130786	0.237386	0.140867	0.156052	0.234518	0.187213	0.178615	0.174537	0.187614	0.277078	0.15964
110	EGF-1	Asp		0.00649622		0.0367153	0.5		0.5	0.234328	0.0361503	0.0986425	0.5	0.5	0.0789477	0.0859985	0.5			0.267949	0.5	0.0971742	0.234328
111	EGF-1	Asp	0.172544	0.108149	0.14958	0.167509	0.109701	0.146176	0.5	0.175725	0.103954	0.0631528	0.138739	0.25021	0.104945	0.106219	0.274822	0.218143		0.309023	0.24569	0.0751358	0.14958
112	EGF-1	Ile		0.0734823	0.0666443	0.0660194	0.00150892	0.0746438	0.0345974	0.00217867	0.126743	0.133852	0.00222027	0.160052	0.00191471		0.223774	0.00258315	0.0659623	0.164955		0.129531	0.0666443
113	EGF-1	Asn		0.00346285	0.067258		0.0327231	0.00240102	0.0720158	0.0515477	0.0031465	0.00161517	0.127197	0.161052	0.00218377	0.00212246	0.0359062	0.0387932	0.00353891	0.0651283	0.0331439	0.00173837	0.0329335
114	EGF-1	Ser	0.0359905		0.0349446	0.103977	0.0409734	0.0630014	0.136045	0.0347449	0.0830531	0.045887	0.0351786	0.192652	0.067212	0.04403	0.211537	0.0350165	0.0544009		0.104549	0.0333893	0.0501439
115	EGF-1	Tyr		0.821073	0.836173	0.829799	0.5	0.756252	0.5	0.5	0.287387	0.895312	0.712348		0.828175	0.91165	0.5		0.953615	0.961625	0.296952		0.788663
116	EGF-1	Glu	0.0435849	0.00468922	0.114179	0.0215885	0.0663624		0.0834219	0.00525868	0.0180681	0.031406	0.0370364	0.216044	0.00271094	0.0685248	0.228608	0.0809463	0.00339141	0.135325	0.00334549	0.261737	0.0435849
117	EGF-1	Cys	0.99838		0.807268	0.998379	0.924641	0.967011		0.926324	0.955918		0.895664		0.96181	0.965623			0.998379	0.960392	0.955828	0.885678	0.958155
118	EGF-1	Trp	0.254037	0.223169	0.5	0.253504	0.223765	0.5	0.223244	0.222013	0.228863	0.308676	0.264099	0.5	0.223952	0.221718		0.223871	0.300095	0.5	0.223004	0.309892	0.253504
119	EGF-1	Cys	0.880979	0.864065	0.888571	0.866356	0.852962	0.849825		0.900588	0.74237		0.5		0.796055	0.922438	0.5		0.844667	0.881628	0.820549	0.305313	0.851394
120	EGF-1	Pro	0.23288	0.151052	0.25681	0.169768	0.19276	0.165916	0.152023	0.264521	0.155364	0.269001	0.233216	0.291752	0.17885	0.175806	0.293447	0.207931	0.308298		0.296895	0.306387	0.23288
121	EGF-1	Phe	0.109243	0.115392	0.143136	0.20946	0.18856	0.182724		0.157184	0.138269	0.107605	0.13689	0.192561	0.158247	0.1413	0.165229	0.166106	0.117618	0.150275	0.17811	0.117207	0.150275
122	EGF-1	Gly	0.0384179	0.0870943		0.217073	0.192029	0.102117	0.5		0.5		0.27484	0.5	0.131185	0.159855	0.221963	0.5	0.0754076	0.5	0.5	0.5	0.221963
123	EGF-1	Phe	0.5		0.198109	0.173452	0.148261	0.279155		0.181905	0.5	0.5	0.261704	0.305398	0.134497	0.195574	0.134865	0.10051	0.5	0.5	0.182834	0.220974	0.209541
124	EGF-1	Glu	0.146848	0.219436	0.297944	0.295716	0.230382		0.5	0.302884	0.247413	0.16255	0.73564	0.5	0.241346	0.298726	0.781621	0.715668	0.170753	0.5	0.5	0.117116	0.297944
125	EGF-1	Gly	0.5	0.5		0.79433	0.818122	0.719482	0.791607	0.821353	0.763339		0.5	0.5	0.5	0.719482	0.179854	0.5	0.5	0.827475	0.5	0.5	0.5
126	EGF-1	Lys	0.145627	0.183945	0.203962		0.169946	0.146931	0.136807	0.222337	0.17815	0.186091	0.163564	0.2001	0.198191	0.175669	0.233582	0.21754	0.127554	0.5	0.198415	0.201504	0.186091
127	EGF-1	Asn		0.5	0.5	0.5	0.673211	0.5	0.768824	0.712971	0.5	0.5	0.722795	0.721377	0.5	0.5	0.661181	0.5	0.5	0.746141	0.720772	0.5	0.5
129	EGF-1	Glu	0.111774	0.5			0.0843001		0.143424	0.123969	0.295399	0.11032	0.179055	0.279407	0.277428	0.105255	0.130593	0.156314	0.5	0.0928651	0.139731	0.0768557	0.139731
130	EGF-2	Leu	0.0689148	0.0111029	0.143279	0.0344867		0.0390171	0.0469935	0.119188	0.0957434	0.0373574	0.0345565	0.104027	0.0781803	0.0334581	0.113306	0.0824699	0.0774357	0.0688733	0.0385023	0.0361331	0.0688733
131	EGF-2	Asp	0.0332483	0.0331693	0.0330608	0.0328301	0.0326615	0.0349714	0.0023734		0.0327992	0.00552243	0.00570235	0.21401		0.00210404	0.223487	0.0407817		0.0348472	0.0075933	0.0586229	0.0330608
132	EGF-2	Val	0.230462	0.170301	0.5	0.206107	0.211206	0.201403	0.5		0.166575	0.302971	0.5	0.763368	0.242456	0.211206	0.721607	0.5	0.241504	0.296082	0.238331	0.766177	0.242456
133	EGF-2	Thr	0.0565839	0.105023	0.126979	0.100783	0.0959803	0.0693892	0.131537	0.067443	0.0696006	0.165135	0.188888	0.275545	0.0857131		0.111159	0.158532	0.167255	0.127741	0.0655626	0.277188	0.111159
135	EGF-2	Asn		0.11613	0.101017	0.106956	0.100414	0.101787	0.5	0.100683	0.113629	0.0988625	0.0348791	0.248871	0.102454	0.105997	0.0975958	0.5	0.0983819	0.132887	0.100628	0.105384	0.102454
136	EGF-2	Ile	0.0673009	0.139558	0.165314	0.0641711	0.036376	0.0642894	0.0344577	0.00407523	0.0980986	0.103808	0.201656	0.5	0.0325945		0.254738	0.071833	0.0644259	0.214105		0.231333	0.0849658
137	EGF-2	Lys	0.0385495	0.0801214	0.00342545		0.0953998	0.00291935	0.0956304	0.104764	0.0703825	0.00268251	0.032697	0.206241	0.0336982	0.069412	0.208682	0.117195	0.0667099	0.0411424	0.0354818	0.135305	0.069412
138	EGF-2	Asn		0.5	0.5	0.207894	0.5	0.5	0.764969	0.739127	0.5	0.165304	0.719813	0.5	0.191489	0.5	0.5	0.705286		0.256129	0.754679	0.673444	0.5
139	EGF-2	Gly	0.5	0.5		0.5	0.669726	0.5	0.897296	0.771143	0.670195	0.837811	0.743827	0.671011	0.332666	0.5	0.5	0.927584	0.5	0.795425	0.928327	0.859721	0.670195
140	EGF-2	Arg	0.0973628		0.188211	0.170128	0.200468	0.0725346	0.169766	0.193823	0.0787436		0.175888	0.230547	0.0714911	0.5	0.205213	0.5	0.115694	0.316429	0.272964	0.5	0.191017
141	EGF-2	Cys	0.998961		0.993742	0.998968	0.5	0.967752	0.998702	0.739443	0.994105		0.889653		0.5	0.876884	0.781921	0.998853	0.998665	0.996654	0.90596	0.81727	0.967752
142	EGF-2	Glu	0.5	0.672781	0.5		0.5		0.5	0.5	0.5	0.5	0.317761	0.5	0.688869	0.5	0.327107	0.5	0.5	0.5	0.5	0.5	0.5
143	EGF-2	Gln	0.864044	0.898436	0.820705		0.742569	0.784351	0.791285	0.5			0.5	0.5	0.814975	0.697898	0.5	0.5	0.735262	0.743561	0.5	0.5	0.735262
144	EGF-2	Phe	0.925735	0.830892	0.927236	0.855381	0.5	0.874689		0.5	0.874588	0.718681	0.5	0.695938	0.5	0.768941	0.5	0.5	0.901132	0.920558	0.5	0.783935	0.768941
145	EGF-2	Cys	0.796285	0.5		0.818332	0.5	0.876394	0.947655	0.720935	0.947491		0.795938		0.690671	0.855324	0.70691	0.953611	0.960364	0.946602	0.5	0.771656	0.796285
146	EGF-2	Lys	0.109194	0.0374472	0.111886		0.124126	0.0368426	0.176806	0.103374	0.139499	0.0406502	0.30236	0.17313	0.123327	0.0353011	0.211536	0.210671	0.0346381	0.144124	0.101511	0.110051	0.111886
147	EGF-2	Asn		0.0794455	0.0651876	0.0804843	0.0993114	0.136066	0.137607	0.069279	0.274966	0.101057	0.0336643	0.192529	0.0391739	0.0744683	0.150223	0.107323	0.0710473	0.0738348	0.0356545	0.0933361	0.0804843
148	EGF-2	Ser	0.121124		0.103624	0.0527668	0.0442397	0.110985	0.0670909	0.0367756	0.0515698	0.0586838	0.067613	0.19387	0.0527668	0.205592	0.230361	0.0337328	0.106222	0.5	0.0411806	0.0691128	0.067613
149	EGF-2	Ala	0.212681	0.0480798	0.03722	0.039565	0.045121	0.104596	0.0323337	0.111577	0.16234	0.0986114	0.0687535	0.192309		0.0491666	0.253723	0.0663826	0.101052	0.0476274	0.0329495	0.0697884	0.0687535
150	EGF-2	Asp	0.00131357	0.000883728	0.0321886	0.00588837	0.00103295	0.0658593	0.000723213	0.000614077	0.00130787	0.000633329	0.0632882	0.191504	0.0015054	0.00324854	0.063875	0.0320286		0.0356772	0.000859678	0.00215408	0.00215408
151	EGF-2	Asn		0.130501	0.107243	0.0456282	0.0703762	0.0383253	0.0788084	0.075526	0.0878638	0.0674378	0.164451	0.132184	0.0382893	0.0540378	0.0394933	0.08088	0.0530962	0.151809	0.0754646	0.136302	0.075526
152	EGF-2	Lys	0.00427088	0.00401506	0.00247583		0.00471279	0.0206169	0.0039033	0.00819522	0.0560116	0.0650561	0.176708	0.200254	0.00120515	0.00187027	0.070499	0.0371678	0.00324619	0.0158657	0.00242913	0.00913811	0.00819522
153	EGF-2	Val	0.804466	0.5	0.673314	0.5	0.234849	0.770816	0.5		0.756929	0.206697		0.5		0.183173	0.796516	0.5	0.706279	0.5	0.0696779	0.5	0.5
154	EGF-2	Val	0.102568	0.0719361	0.250028	0.138588	0.162721	0.139311	0.1227		0.135322	0.105875	0.106063	0.239225	0.134198	0.139983	0.260679	0.151634	0.144625	0.241551	0.170916	0.154988	0.139983
156	EGF-2	Ser	0.304396		0.5	0.5	0.5	0.5	0.743707	0.5	0.5	0.5	0.5	0.5	0.5	0.5	0.5	0.5	0.307247	0.5	0.801642	0.5	0.5
157	EGF-2	Cys	0.936939		0.936311	0.968189	0.885199	0.936911	0.937029	0.735793	0.935558		0.92975		0.843885	0.998869	0.915563	0.936361	0.967617	0.967275	0.862084	0.938435	0.936361
158	EGF-2	Thr	0.70335	0.5	0.5	0.5	0.5	0.5	0.782475	0.278844	0.5	0.702236	0.5	0.5	0.303976		0.662895	0.771657	0.715745	0.5	0.5	0.5	0.5
159	EGF-2	Glu	0.5	0.5	0.5	0.5	0.5		0.282286	0.5	0.5	0.5	0.5	0.5	0.317264	0.296372	0.314408	0.5	0.5	0.5	0.5	0.5	0.5
160	EGF-2	Gly	0.0707777	0.277028		0.212347	0.5		0.5	0.5	0.5	0.284779	0.186282	0.333739		0.12327	0.326451	0.5	0.0740551	0.5	0.5	0.5	0.333739
161	EGF-2	Tyr	0.675298	0.5	0.690035	0.733062	0.5	0.5	0.246265	0.313266	0.5	0.763236	0.5	0.759955	0.5	0.688149	0.5		0.5	0.796284	0.5	0.172652	0.5
162	EGF-2	Arg	0.5	0.5	0.5	0.5	0.5	0.5	0.290013	0.25494	0.5		0.237358	0.23915	0.259912	0.297935	0.182436	0.260163	0.5	0.303621	0.263079	0.243171	0.297935
163	EGF-2	Leu	0.5	0.5	0.5	0.747718		0.774317		0.330607	0.744686	0.771622	0.664812	0.245911	0.5	0.324308	0.5	0.763771	0.661775	0.771629	0.260552	0.5	0.5
164	EGF-2	Ala	0.107305	0.214714	0.145942	0.0709965	0.5	0.0692958	0.177879		0.104508	0.110725	0.151489	0.218865		0.0819293	0.5	0.5	0.0983104	0.205279	0.139427	0.0745744	0.142685
165	EGF-2	Glu	0.220781	0.0755117	0.110368	0.0754328	0.102959		0.197674	0.26157	0.276504	0.117457	0.260707	0.24602	0.0728514	0.181917	0.264061	0.200542	0.127188	0.107709	0.0690353	0.231004	0.181917
166	EGF-2	Asn		0.297729	0.231046	0.242441	0.709121	0.285313	0.756723	0.733496	0.5	0.5	0.187042	0.723422	0.5	0.31075	0.5		0.334266	0.5	0.5	0.5	0.5
167	EGF-2	Gln	0.100819	0.101115	0.103252	0.0705564	0.103537	0.0997991	0.294429	0.172296		0.0660236	0.136734	0.199496	0.120848	0.186462	0.255377	0.264632	0.0977831	0.153061	0.102156		0.112193
168	EGF-2	Lys	0.762348	0.705217	0.737589		0.5	0.5	0.5	0.5	0.677389	0.5	0.5	0.5	0.5	0.672234	0.5	0.5	0.5	0.5	0.5	0.5	0.5
169	EGF-2	Ser	0.326686		0.180974	0.23465	0.5	0.303411	0.878506	0.283762	0.294032	0.5	0.769323		0.12745	0.163663	0.668285	0.811291	0.224895		0.894778	0.5	0.326686
228	SP	Val	0.798441	0.264483		0.5		0.5	0.207865		0.330172	0.289756	0.5	0.727549		0.171524	0.707239	0.5	0.5	0.5	0.125827	0.804943	0.5
229	SP	Gly	0.214884	0.5		0.5	0.783342	0.332888	0.838668		0.5	0.5	0.839436	0.5	0.197277	0.273699	0.674666	0.807418	0.265572	0.5	0.791646	0.743148	0.5
230	SP	Gly	0.5	0.727861		0.805245	0.833503		0.903972	0.802755	0.803353	0.765149	0.833087	0.833087	0.5	0.802004	0.791647	0.903972	0.800244	0.839585	0.870278	0.904917	0.804299
231	SP	Glu	0.165168	0.170507	0.5	0.188704	0.204542		0.5	0.172328	0.5	0.164454	0.169792	0.5	0.227086	0.163345	0.326157	0.300534	0.190076	0.172418	0.199437	0.5	0.199437
232	SP	Asp	0.242132	0.5	0.239294	0.5	0.204995	0.339913	0.278848	0.199566	0.5	0.5	0.188624	0.245216	0.232719	0.5	0.275838	0.232593		0.5	0.219422	0.26643	0.26643
233	SP	Ala	0.308399	0.236594	0.19883	0.222277	0.268414	0.230817	0.327494	0.250015	0.5	0.315384	0.330929	0.274495		0.5	0.5	0.5	0.5	0.339198	0.264494	0.5	0.315384
234	SP	Lys	0.167037	0.142681	0.168412		0.0992173	0.200841	0.164038	0.143402	0.184436	0.196766	0.103	0.19996	0.133113	0.133157	0.229022	0.216364	0.124669	0.131014	0.128506	0.161697	0.161697
235	SP	Pro	0.127683	0.09389	0.100123	0.103573	0.0660816	0.0877747	0.129163	0.105621	0.135179	0.128249	0.182359	0.176645	0.10351	0.165694	0.131795	0.069458	0.0862328		0.0837988	0.0691261	0.103573
236	SP	Gly	0.264334	0.324717		0.5	0.5	0.308323	0.5		0.5	0.669522	0.242489		0.166574	0.26451	0.22774	0.689485	0.191691	0.300617	0.5	0.5	0.324717
237	SP	Gln	0.690524	0.5	0.5		0.5	0.5	0.139163	0.5		0.5	0.155485	0.183493	0.5	0.5	0.213079	0.0712924	0.282059	0.5	0.5	0.5	0.5
238	SP	Phe	0.5	0.5	0.243777	0.253985	0.0204027	0.30153			0.5	0.5	0.142696	0.0499281	0.148082	0.0777942	0.5	0.142724	0.5	0.5	0.0437537	0.5	0.277758
239	SP	Pro	0.934947		0.5	0.870401		0.862521	0.857897	0.863988	0.93491		0.728677	0.746873	0.5	0.868621	0.722034	0.901163	0.868503		0.936168	0.734613	0.863254
241	SP	Gln	0.288815	0.31194	0.5		0.5	0.285238	0.820291	0.318943		0.327254	0.706205	0.5	0.5	0.5	0.5	0.842948	0.297926	0.835454	0.5		0.5
242	SP	Val	0.755875	0.242926	0.730371	0.5	0.214943	0.742699	0.5		0.5	0.5	0.300406	0.5	0.125756	0.5	0.742249	0.5	0.88099	0.714463		0.5	0.5
243	SP	Val	0.832397	0.5	0.823769	0.5	0.254386	0.663921	0.5		0.5	0.5	0.5	0.5	0.199652	0.5	0.5	0.812964	0.5	0.5	0.134334	0.5	0.5
244	SP	Leu	0.927741	0.684811	0.926039	0.896101		0.925214	0.5	0.145885	0.855725	0.925719	0.312301	0.335102	0.689733	0.5		0.829809	0.926459	0.927741	0.193275	0.5	0.759771
245	SP	Asn		0.0967069	0.5	0.0958602	0.110703	0.0408074	0.0809152	0.117043	0.120384	0.109068	0.0390031	0.222818	0.0820246	0.0825506	0.306598	0.5	0.0800838	0.12439	0.113882	0.327454	0.110703
246	SP	Gly	0.117072	0.184172		0.0838414	0.108252	0.174643	0.0759666	0.0765316	0.114616	0.109923	0.105327	0.257421	0.139313	0.0773629	0.270432	0.108299	0.102202	0.104243	0.161629	0.252365	0.109923
247	SP	Lys	0.120028	0.5	0.206239		0.166826	0.224955	0.198826	0.176907	0.5	0.189955	0.257288	0.218754	0.238849	0.336204	0.275064	0.214629	0.141607	0.17798	0.16229	0.194229	0.206239
248	SP	Val	0.10344	0.0818068	0.142469	0.106944	0.1582	0.0710885	0.241789		0.10527	0.102405	0.134982	0.132782	0.0860823	0.0799368	0.152404	0.5	0.071749	0.5	0.0761672	0.0751833	0.10527
249	SP	Asp	0.132023	0.0684061	0.0975007	0.1313	0.0975007	0.191365	0.133451	0.0961519	0.0668207	0.0663998	0.0708581	0.239351	0.1346	0.0995763	0.20809	0.174555		0.0766498	0.0961519	0.0664138	0.0975007
250	SP	Ala	0.218874	0.048517	0.0728947	0.204027	0.0584359	0.00544909	0.0482395	0.0139731	0.0638627	0.0836185	0.0537153	0.171895		0.5	0.07675	0.122404	0.00903043	0.0370855	0.059468	0.304882	0.0638627
251	SP	Phe	0.5	0.5	0.319666	0.318683	0.5	0.5		0.5	0.5	0.5	0.305532	0.5	0.178989	0.298202	0.209685	0.176373	0.5	0.5	0.203309	0.2927	0.5
252	SP	Cys	0.968285		0.5	0.968302	0.904	0.967959	0.814755	0.903849	0.935688		0.887131		0.5	0.901968	0.862956	0.936881	0.937052	0.936476	0.96715	0.860893	0.904
253	SP	Gly	0.769451	0.5		0.90381	0.873473		0.737842	0.874299	0.874305	0.874226	0.775033	0.837533	0.246131	0.876224	0.769493	0.811755	0.5	0.905072	0.811755	0.852802	0.824644
254	SP	Gly	0.334676	0.5		0.5	0.5	0.5	0.5	0.5	0.5		0.5	0.5	0.5	0.5	0.5	0.5	0.28297	0.5	0.5	0.5	0.5
255	SP	Ser	0.667754		0.5	0.5	0.5	0.678714	0.830609	0.5	0.682673	0.5	0.674133	0.5	0.285735	0.223503	0.720158	0.677547	0.5	0.672804	0.69425	0.5	0.5
256	SP	Ile	0.952071	0.828761	0.967315	0.929047	0.5	0.995987	0.899274	0.5	0.914132	0.996417	0.804418	0.81519	0.74683		0.725993	0.901605	0.995733	0.995854		0.685175	0.900439
257	SP	Val	0.818123	0.70019	0.856216	0.85762	0.5	0.862272			0.737045	0.745596	0.249885	0.664742	0.5	0.700146	0.754101	0.5		0.818123		0.810693	0.741321
258	SP	Asn		0.241976	0.5		0.5	0.5	0.5	0.5	0.5	0.5	0.5	0.667376	0.5	0.5	0.5	0.298447	0.319046	0.5	0.331911	0.5	0.5
259	SP	Glu	0.116298	0.167549	0.114723	0.0123316	0.105295		0.166503	0.106365	0.104048	0.00460574	0.265922	0.322654	0.0690233	0.0993313	0.286474	0.162827	0.104298	0.106086	0.0426445	0.135563	0.106365
260	SP	Lys	0.146165	0.146648	0.296964		0.140992	0.104058	0.240869	0.5	0.29697	0.136761	0.193889	0.5	0.141821	0.176567	0.170591	0.136052	0.140791	0.224209	0.236852	0.136578	0.170591
261	SP	Trp	0.861684	0.806657	0.829576	0.904975		0.904975	0.5	0.804382	0.936466	0.904178	0.935776		0.799858	0.853168		0.750541	0.810946	0.777448	0.898031	0.801691	0.829576
262	SP	Ile	0.787281	0.66435	0.803433	0.769189	0.5	0.751267		0.232114	0.745958	0.803671		0.784769	0.5		0.5	0.774551	0.5	0.804475		0.765311	0.758289
263	SP	Val	0.872406	0.698906	0.778221	0.810286	0.212005		0.724898		0.824641	0.831348	0.233396	0.795364	0.736086	0.732217	0.759074	0.744762	0.841515	0.840985	0.152664	0.734885	0.751918
264	SP	Thr	0.5	0.673358	0.5	0.5	0.5	0.5	0.5	0.5	0.72797	0.727641	0.5	0.5	0.5		0.305414	0.709076	0.5			0.5	0.5
265	SP	Ala	0.995529	0.723798	0.959513	0.988506	0.850721	0.783159	0.993464	0.699982	0.966915	0.998915	0.921749	0.774975			0.735318	0.967172			0.934551	0.94793	0.94124
266	SP	Ala	0.5	0.678216	0.5	0.917393	0.830702	0.918118	0.899858	0.724567	0.936648	0.665463	0.860195	0.5		0.5	0.677684	0.904515	0.936004		0.69962	0.785887	0.755227
267	SP	His	0.872446	0.727209	0.948487	0.5		0.695225	0.92128	0.92255		0.5	0.864653	0.5	0.763417	0.682374	0.756673	0.5	0.883882	0.922245	0.925234		0.763417
268	SP	Cys	0.826778			0.905553	0.297563	0.854372	0.816951	0.5	0.5		0.5		0.5	0.5		0.859347	0.875724	0.722789	0.671513	0.131847	0.671513
269	SP	Val	0.795708	0.5	0.796926	0.80258	0.5	0.795049	0.328411		0.666658	0.5	0.171899	0.684629	0.5	0.5	0.810125	0.674951	0.715432	0.791344	0.332582	0.826798	0.674951
270	SP	Glu	0.13457	0.273351	0.163921	0.110102	0.132127		0.134357	0.180837	0.227651	0.130883	0.167001	0.271206	0.162806	0.16355	0.133793	0.134244	0.148924	0.16952	0.131521	0.129836	0.148924
271	SP	Thr	0.117513	0.224476	0.0728958	0.212695	0.132608	0.205825	0.108123	0.143534	0.157309	0.137546	0.0998744	0.260479	0.183826		0.233766	0.13128	0.143173	0.151976	0.12952	0.130504	0.143173
272	SP	Gly	0.267721	0.5		0.234367	0.271714	0.253824	0.188157	0.328307	0.334651	0.220603	0.24586	0.328782	0.302697	0.210213	0.30551	0.18315	0.169585	0.5	0.216575	0.248031	0.253824
273	SP	Val	0.13365	0.111564	0.105629	0.168454	0.104484	0.137843	0.214769		0.133842	0.134402	0.198929	0.244817	0.148095	0.10942	0.230345	0.141961	0.10373	0.134121	0.158386	0.175859	0.137843
274	SP	Lys	0.103872	0.103656	0.128153		0.0957362	0.0999822	0.128176	0.142427	0.156587	0.0990852	0.0977744	0.169636	0.12728	0.127981	0.195148	0.128057	0.128062	0.128984	0.159457	0.12722	0.128057
275	SP	Ile	0.279087	0.220157	0.731353	0.273993	0.0481128	0.265466	0.0706158	0.0870283	0.28237	0.323146	0.172078	0.5	0.197903	0.23105	0.261869	0.164684	0.285017	0.703845		0.5	0.265466
276	SP	Thr	0.115837	0.0459565	0.167556	0.0399567	0.126298	0.130525	0.100475	0.195463	0.0762976	0.107181	0.275037	0.5	0.14432		0.28818	0.0830078	0.278777	0.319568	0.162547	0.146138	0.14432
277	SP	Val	0.968315	0.740469	0.861044	0.905219	0.725744	0.968447			0.900305	0.881222	0.874979	0.857635	0.5	0.66744	0.775809	0.932431		0.771533	0.212739	0.907541	0.861044
278	SP	Val	0.5	0.16861	0.5	0.163841	0.202333	0.27755	0.326994		0.257776	0.163138	0.268493	0.212185	0.284576	0.164571	0.5	0.5	0.5	0.5	0.181152	0.5	0.27755
279	SP	Ala	0.667398	0.5	0.5	0.5	0.180218	0.5	0.5	0.196221	0.5	0.5	0.229128	0.5		0.267365	0.5	0.5	0.738894	0.5	0.202556	0.5	0.5
280	SP	Gly	0.330029			0.923131	0.999186	0.997918	0.99883	0.999468	0.968214	0.318929	0.914076			0.998278	0.927461	0.947606	0.992433	0.967279	0.96794	0.917699	0.96761
281	SP	Glu	0.332349	0.667513	0.2443	0.5	0.5		0.703698	0.5	0.5	0.304001	0.319681	0.5	0.301867	0.297984	0.5	0.5	0.5	0.5	0.5	0.5	0.5
282	SP	His	0.817178	0.769302	0.820157	0.5	0.760515	0.737712	0.792899	0.767945			0.869575	0.675495	0.71651	0.804011	0.695342	0.743352	0.789442	0.896429	0.754044		0.767945
283	SP	Asn		0.5	0.210326	0.5	0.309019	0.5	0.5	0.667028	0.5	0.5	0.5	0.666534	0.321421	0.234549	0.72124	0.5	0.187702	0.5	0.5	0.5	0.5
284	SP	Ile		0.0564641	0.16965	0.039342	0.0800616	0.0751225	0.106355	0.00611141	0.103039	0.040686	0.0164406	0.0960346	0.0388396	0.00381857	0.5	0.153746	0.20548	0.218156		0.200769	0.0880481
285	SP	Glu	0.106146	0.108705	0.232639	0.0748223	0.267153		0.159164	0.5	0.257904	0.184155	0.226502	0.153801	0.175181	0.124039	0.230042	0.193359	0.120081	0.172572	0.16157	0.158671	0.172572
286	SP	Glu	0.0722651	0.0716463	0.0695958	0.090598	0.0671005		0.164414	0.0733002	0.10884	0.137599	0.0714426	0.132044	0.0677058	0.0667732	0.264977	0.167086	0.0937609	0.136823	0.0973563	0.0674357	0.090598
287	SP	Thr	0.00625452	0.0463947	0.0458095	0.0727279	0.0678971	0.105214	0.0507589	0.0413818	0.0760281	0.0065383	0.114106	0.178024	0.0708979		0.198592	0.12737	0.0382642	0.0110344	0.0348637	0.0347952	0.0507589
288	SP	Glu	0.5	0.5	0.324977	0.5	0.5		0.5	0.5	0.5	0.230123	0.5	0.7771	0.5	0.5	0.5	0.5	0.21675	0.290716	0.5	0.292659	0.5
289	SP	His	0.0946356	0.085797	0.129771	0.145501	0.170144	0.225143	0.286673	0.132394	0.0972244	0.105598	0.195271	0.281503	0.0869366	0.109956	0.287153		0.0902952	0.0952093	0.17045		0.131083
290	SP	Thr	0.145203	0.108778	0.154493	0.104244	0.158506	0.11206	0.5	0.111957	0.109891	0.110186	0.5	0.5	0.165606		0.5	0.5	0.179581	0.131138		0.5	0.1565
291	SP	Glu	0.0135178	0.212865		0.0827484	0.104569		0.5		0.0170014	0.00684574	0.143914	0.5	0.171007	0.0295176	0.330076	0.166192		0.0164524	0.119665	0.0833627	0.112117
292	SP	Gln	0.5	0.5	0.5		0.311531	0.5	0.5	0.333139		0.230779	0.238718	0.5	0.5	0.5	0.215497	0.322347	0.172122	0.5	0.284126	0.5	0.5
293	SP	Lys	0.0180703	0.0961557	0.230761		0.03996	0.0786003	0.0828801	0.0443249	0.0710533	0.0524135	0.00393847	0.170825	0.0728754	0.0825472	0.0404081	0.161419	0.00668728	0.0779191	0.0376747	0.00832787	0.0710533
294	SP	Arg	0.666187	0.5		0.709064	0.325395	0.5	0.5	0.5	0.5		0.5	0.5	0.5	0.5	0.5	0.5	0.5	0.5	0.5	0.281302	0.5
295	SP	Asn		0.0496722	0.0687615	0.141971	0.0992411	0.137843	0.237424	0.250148	0.0786526	0.0711751	0.240472	0.32749	0.0700784	0.0702585	0.278235	0.183346	0.0748626	0.106808	0.144438	0.0725774	0.106808
296	SP	Val	0.93277	0.703831	0.910541	0.779018	0.5		0.868232		0.917159	0.875624		0.819076	0.5	0.674834	0.847128	0.898253	0.990889	0.899373	0.331129	0.843711	0.847128
297	SP	Ile		0.134256	0.5	0.162736	0.202089	0.12854	0.214849	0.208529	0.149449	0.151115	0.241061	0.25965	0.124524	0.143545	0.243569	0.22322	0.151192	0.262024		0.17319	0.18764
298	SP	Arg	0.00118884	0.00107372	0.0645462	0.0654721		0.00123921	0.064417	0.0329434	0.000982434		0.0327022	0.167266	0.00070852	0.00115365	0.196486	0.0991403	0.00127211	0.10062	0.0680688	0.0644507	0.0486802
299	SP	Ile	0.185985	0.201846	0.180709	0.24638	0.222519	0.219982	0.234517	0.178621	0.25566	0.274104	0.211722	0.265819	0.166358	0.208536	0.5	0.5	0.318244	0.320341		0.260337	0.234517
300	SP	Ile	0.131927	0.108597	0.274414	0.196838	0.0326136	0.100248	0.0428117	0.0361995	0.130247	0.181859	0.192293	0.302457	0.288487	0.130438	0.276414	0.0712681	0.211667	0.269785		0.0975746	0.131927
301	SP	Pro	0.200929	0.0789984	0.255554	0.0398629	0.0749939	0.262803	0.0883813	0.0445677	0.201131	0.051794	0.0360824	0.180552	0.07442	0.0814115	0.280645	0.287668	0.157937		0.0447977	0.5	0.0883813
302	SP	His	0.258968	0.5	0.726226	0.5	0.186927	0.5	0.327251	0.5	0.757969		0.751668	0.5	0.297892	0.675618	0.861221	0.142479	0.332667	0.220448	0.5		0.5
303	SP	His	0.0681338	0.0683962	0.140192	0.0956153	0.131887	0.0654324	0.132633	0.142447	0.0721127	0.0958001	0.0709955	0.222114	0.0972375	0.0666738	0.221062	0.165227	0.0663385	0.147735	0.133069		0.0972375
304	SP	Asn		0.0065394	0.00207242	0.102586	0.00146288	0.0650637	0.0353293	0.0430318	0.00487837	0.00280604	0.032257	0.196692	0.00229108	0.034373	0.0997659	0.0343368	0.0153745	0.145566	0.0343973	0.00766855	0.0343368
305	SP	Tyr	0.669448	0.312181	0.5	0.674498	0.201655	0.737367	0.161316	0.5	0.326029	0.730375	0.5	0.5	0.5	0.5	0.5		0.743004	0.691023	0.229993	0.172955	0.5
306	SP	Asn			0.063498	0.0323951	0.0331172	0.00130332	0.0977002	0.0329595	0.0361237	0.0643447	0.157477	0.194088	0.0333118		0.16676	0.0655089	0.00117069	0.0373964	0.0329366	0.0641176	0.0373964
307	SP	Ala	0.117089	0.0677475	0.00156578	0.0657048	0.00413293	0.0653552	0.0316897	0.00307959	0.042246	0.0031288	0.0654831	0.129014		0.00360441	0.128263	0.000624537	0.00301462	0.161246	0.000497669	0.0950553	0.042246
308	SP	Ala	0.174111	0.177153	0.148014	0.161803	0.215439	0.210684	0.270536	0.207452	0.135606	0.161598	0.197547	0.197678		0.141305	0.268514	0.285092	0.130385	0.5	0.171585	0.31986	0.197547
309	SP	Ile	0.0681169	0.101045	0.190244	0.101004	0.105974	0.0988246	0.120021	0.101242	0.109805	0.102331	0.0998161	0.234964	0.0994142	0.100967	0.296313	0.201306	0.0906221	0.0357875		0.117442	0.101242
310	SP	Asn		0.0327554	0.032207	0.0322229	0.0950589	0.0634789	0.146416	0.0968688	0.0743569	0.0634036	0.205284	0.295517	0.0321952	0.0320078	0.181902		0.0319799	0.113109	0.136526	0.0698882	0.0721225
311	SP	Lys	0.118713	0.0656842	0.204697		0.0640519	0.162639	0.129477	0.108455	0.151818	0.064918	0.0962959	0.121911	0.0651217	0.0657978	0.135225	0.1232	0.191103	0.151358	0.098817	0.0682189	0.118713
312	SP	Tyr	0.132043	0.0787495	0.142661	0.11977	0.14887	0.5	0.0755933	0.0809334	0.5	0.30444	0.5	0.689076	0.0693539	0.0514895	0.5		0.5	0.167528	0.197891	0.0880474	0.14887
313	SP	Asn		0.262688	0.165353	0.147414	0.211152	0.160127	0.334585	0.247225	0.235422	0.104885	0.5	0.302153	0.183432	0.141218	0.306865	0.22611	0.227166	0.15883	0.193403	0.241965	0.22611
314	SP	His	0.16552	0.195955	0.33435	0.5	0.199935	0.168265	0.5	0.5	0.5		0.5	0.184083	0.237427	0.5	0.5	0.134836	0.5	0.5	0.5		0.5
315	SP	Asp	0.688186	0.810734	0.897389	0.839446	0.90568		0.872787		0.823665	0.905676	0.8788	0.84755	0.904896	0.840834	0.851742	0.872418		0.809789	0.874362	0.79151	0.851742
316	SP	Ile	0.777918	0.782655	0.900149	0.851208	0.5	0.878694	0.715029	0.321841	0.737289	0.884636	0.5	0.800467	0.5	0.5	0.5	0.785044	0.879431	0.83667		0.5	0.777918
317	SP	Ala	0.904576	0.5	0.5	0.855875	0.696152	0.855875	0.923412	0.5	0.932387	0.996572	0.5	0.5			0.728494	0.995717		0.873513	0.5	0.690646	0.728494
318	SP	Leu	0.998933	0.934988	0.999046	0.99907		0.999135		0.715898	0.967828		0.339702	0.712944	0.810557	0.743002	0.779226	0.967266	0.99903	0.99903	0.5	0.810705	0.934988
319	SP	Leu	0.882766	0.913953	0.963827	0.927322		0.958449	0.810076	0.5			0.314524	0.5	0.678987	0.5	0.5	0.895014	0.964274	0.899579	0.232276	0.5	0.810076
320	SP	Glu	0.22357	0.5		0.173979	0.5		0.5	0.697144	0.209193	0.130171	0.5	0.819958	0.332103	0.5	0.709633	0.198853		0.5	0.5	0.17612	0.5
321	SP	Leu	0.999281	0.995132	0.999825	0.997505		0.99946	0.886739	0.5			0.330925	0.704455	0.902598	0.962371	0.5	0.999272	0.999774		0.5	0.74032	0.932485
322	SP	Asp	0.0665527	0.0349392	0.00211722	0.0994844	0.0347139	0.0741677	0.161162	0.00421253	0.0345947	0.00312868	0.192509	0.224183	0.0357416	0.0355138	0.257149	0.128936		0.142703	0.0956105	0.0336538	0.0665527
323	SP	Glu	0.131854	0.127159	0.0984959		0.0957403		0.226484	0.159747	0.135867	0.0945878	0.288552	0.264408	0.127409	0.126523	0.0970165	0.223114	0.139291	0.128085	0.128621	0.126572	0.128353
324	SP	Pro	0.241074	0.071369	0.068898	0.187545		0.126224	0.5	0.167734	0.5	0.212927	0.240309	0.206888	0.0377458	0.0714213	0.214115	0.5	0.119861		0.5		0.206888
325	SP	Leu	0.935712		0.840069	0.86998		0.904888	0.5		0.933514	0.865854	0.329769	0.849538	0.5	0.675463	0.798249	0.901044	0.90434	0.904702		0.832056	0.857696
326	SP	Val	0.0653564	0.036674	0.0337102	0.0662291	0.0544482	0.0379153	0.0693296		0.0684891	0.0339402	0.0741446	0.117966	0.0392452	0.0728128	0.197372	0.0951114	0.0851257	0.0352007	0.0661938	0.0802239	0.0662291
327	SP	Leu	0.213687	0.129496	0.218798	0.161687		0.20244	0.0701132	0.131783	0.207976	0.160612	0.0674741	0.173623	0.190462	0.136165	0.133121	0.0963206	0.205788	0.129365	0.127914	0.246398	0.160612
328	SP	Asn		0.105455	0.0669887		0.0688191	0.0802497	0.0666668	0.102077	0.088824	0.0355506	0.158428	0.164594	0.0738386	0.0376685	0.191493		0.0795784	0.109256		0.0368263	0.079914
329	SP	Ser	0.0322988		0.0011543	0.00110567	0.0325587	0.0327547	0.096902	0.0324954	0.0409628	0.000900358	0.0322278	0.19245	0.0010488	0.00108987	0.226394	0.0327789	0.0949163	0.033781	0.0641817	0.0321813	0.0325587
330	SP	Tyr	0.0334616	0.125143	0.115229	0.134165	0.116426	0.0953956	0.0743337	0.154967	0.095571	0.167078	0.108833		0.111715	0.130599	0.12776		0.0650887	0.0659472	0.108899	0.0639597	0.110307
331	SP	Val	0.841492	0.5	0.5	0.734522	0.5	0.832885			0.775834	0.5	0.846601	0.902077	0.778607	0.736326	0.858741	0.934423	0.935217	0.93509	0.5	0.791494	0.785051
332	SP	Thr	0.234945	0.0690502	0.279121	0.0700864	0.0642311	0.191601	0.043451	0.0657422	0.279929	0.0330772	0.0354376	0.222559	0.0970058		0.22645	0.248202	0.221637	0.195864	0.0324342	0.322301	0.191601
333	SP	Pro	0.5	0.105814	0.137149	0.169286		0.149374	0.5	0.5	0.5	0.5	0.293796	0.16916	0.0905472		0.315704	0.5	0.1705		0.5		0.30475
334	SP	Ile	0.770834	0.5	0.741766	0.767222	0.0341879	0.823456	0.5	0.0383089	0.5	0.788505	0.205934	0.5	0.127657		0.859705	0.5	0.867233	0.820461		0.791753	0.620883
336	SP	Ile	0.887242	0.752911	0.90051	0.79845	0.24553	0.78826	0.5	0.215987	0.8809	0.837875	0.208997	0.792093	0.329509	0.213886	0.810079	0.771293	0.903148	0.903386		0.863842	0.792093
337	SP	Ala	0.5	0.163719	0.165213	0.224281	0.5	0.226474	0.304433		0.320103	0.274097	0.211063	0.119819		0.197715	0.5	0.262458	0.271961	0.12947	0.312782	0.21973	0.244466
338	SP	Asp	0.108837	0.0974691	0.228766	0.148866	0.298323	0.176106	0.307606	0.294446	0.0997476	0.188624	0.323133	0.5	0.134766	0.14168	0.5	0.273831		0.148771	0.20908	0.229481	0.20908
339	SP	Lys	0.0729094	0.107626	0.0933986		0.0372763		0.200822	0.0997423	0.108802	0.0999663	0.0684763	0.223621	0.0884584	0.058679	0.270281	0.197654	0.175264	0.0497349	0.0961679	0.160288	0.0998543
340	SP	Glu	0.12711	0.256574	0.5	0.266549	0.208826		0.189643	0.152886	0.142961	0.181828	0.19683	0.243684	0.137359	0.0934982	0.198638	0.19252	0.129354	0.5	0.150884	0.289431	0.19252
341	SP	Tyr	0.894825	0.5	0.765373	0.822768	0.5	0.807553	0.260254	0.760558	0.845568	0.821615	0.745021		0.739077	0.765999	0.20485		0.826357	0.887882	0.759867	0.886875	0.765686
342	SP	Thr	0.170123	0.101221	0.5		0.315313	0.236423	0.5	0.299986	0.5	0.5	0.5	0.5			0.727367	0.5	0.293327	0.5	0.18157	0.727225	0.5
343	SP	Asn		0.5	0.186276	0.191616	0.169903	0.0695946	0.141688	0.5	0.331494	0.19843	0.237338	0.226318	0.5	0.5	0.220563	0.206809	0.0601606	0.173529	0.144271	0.0930292	0.19843
344	SP	Ile		0.073703	0.0672356	0.100867	0.0694743	0.0696496	0.0379288	0.0367628	0.0351209	0.00611234	0.0338842	0.17604	0.0685782	0.0721684	0.284336	0.0395625	0.0692639	0.5		0.0648265	0.0689211
345	SP	Phe	0.5		0.226504	0.123882	0.0384165	0.108562			0.115623	0.165766	0.0658712	0.20162	0.0814816	0.0961939	0.189457	0.5	0.330018	0.5	0.0950167	0.5	0.165766
346	SP	Leu	0.759938	0.811852	0.698669	0.5		0.789303	0.797622	0.274483	0.751704	0.787882	0.5	0.5	0.748637	0.5	0.5	0.798391	0.5	0.837969	0.238002	0.713575	0.713575
347	SP	Lys	0.0584732	0.00136259	0.0765035		0.0326402	0.0775436	0.16321	0.0335224	0.0778076	0.00128788	0.0632608	0.215719	0.00186545	0.00177911	0.14898	0.152452	0.0430839	0.5		0.127596	0.0698822
348	SP	Phe	0.0966971	0.06451	0.124253	0.0953025	0.100187	0.0956568		0.199762	0.0963263	0.0954442	0.130839	0.230693	0.0650323	0.0955247	0.254697	0.192615	0.0960028	0.0947649	0.19814	0.128021	0.0966971
349	SP	Gly	0.0324426	0.0325761		0.0493636	0.137427	0.0319364	0.170968		0.000777453	0.034398	0.286016	0.292387	0.0633759	0.0458473	0.230572	0.199293	0.0780068	0.166784	0.159809	0.254752	0.107717
350	SP	Ser	0.078869		0.0978814	0.07265	0.0695975	0.0688398	0.0983765	0.068655	0.0876481	0.107678	0.0731173	0.196076	0.103064	0.104676	0.22092	0.0986795	0.0715324	0.131601	0.0800094	0.0740867	0.0876481
351	SP	Gly	0.878123	0.5		0.859766	0.820513	0.854685	0.7858		0.8025	0.862053	0.896783	0.786324	0.681572	0.816903	0.790103	0.823741		0.804828	0.842343	0.817676	0.817676
352	SP	Tyr	0.225419	0.129395	0.134889	0.16654	0.169608	0.336157	0.193425	0.13262	0.303171	0.131644	0.129258	0.261689	0.128843	0.134169	0.5		0.180239	0.243843	0.166148	0.5	0.169608
353	SP	Val	0.990981	0.802787	0.911881	0.925324	0.5		0.923847		0.970493	0.955464	0.5	0.778182		0.5	0.774097	0.951985	0.990262	0.990981	0.231551	0.833214	0.911881
354	SP	Ser			0.5	0.5	0.5	0.676577	0.852964	0.5	0.5	0.826697	0.733791	0.5	0.758435	0.73519	0.5	0.790014	0.5	0.783402	0.672259	0.5	0.586129
356	SP	Trp	0.934281			0.836952		0.749026	0.107388	0.79944	0.5		0.832308	0.716394	0.822837	0.79488		0.262644	0.934729	0.92773	0.768095	0.922152	0.79944
357	SP	Gly	0.5	0.868585		0.66903	0.90779	0.769571	0.999489		0.999626	0.927245	0.861066	0.928107	0.163292	0.738321	0.918347	0.968115	0.965075	0.702642	0.960708	0.968166	0.913069
358	SP	Arg	0.29625	0.220178	0.279528	0.241704	0.218011	0.199233	0.281096	0.233835	0.276584		0.291236	0.5	0.5	0.289163	0.5	0.5	0.195295	0.307847	0.5	0.282119	0.282119
359	SP	Val	0.214005	0.140595		0.243653	0.0675377	0.145004	0.0674554		0.290565	0.132977	0.0961143	0.196712		0.0669366	0.295817	0.131324		0.109105	0.0659952	0.172562	0.136786
360	SP	Phe	0.0637518	0.0642897	0.0646927	0.0636926	0.0657566	0.0637403		0.0958323	0.0638008	0.063872	0.22116	0.18988	0.064295	0.0639382	0.253903	0.159798	0.151844	0.0705945		0.0643316	0.0645122
361	SP	His	0.161913	0.0953786	0.129483	0.1271	0.128411	0.158881	0.16021	0.133781	0.097885	0.0950418	0.247844	0.196878	0.0953325	0.0972491	0.197595	0.126618	0.0966419	0.246176	0.161958		0.129483
362	SP	Lys	0.105376	0.114549	0.0986877		0.0954689		0.126608	0.099391	0.143828	0.129809	0.12724	0.287937	0.0974513	0.125521	0.289477	0.131009	0.103909	0.167349	0.12733	0.0964837	0.126065
363	SP	Gly	0.196347	0.5		0.5	0.699897	0.682524	0.816525	0.695108	0.67018		0.824515	0.699747	0.292679	0.709022		0.808515	0.310415	0.5	0.819845	0.5	0.682524
364	SP	Arg	0.114213	0.0322033	0.0661621	0.0370782	0.0647799	0.0319012	0.0650363	0.0634261	0.0328867		0.127395	0.138623	0.000586301	0.192433	0.105685	0.113163	0.0978487	0.0325575	0.0336073	0.0646494	0.0647799
365	SP	Ser	0.0373389		0.119277	0.0329298	0.0339799	0.0328497	0.0636284	0.0019308	0.0328382	0.0697877	0.03604	0.133312	0.0329298	0.0644323	0.5	0.152142	0.0319701	0.0637493	0.00144309	0.196295	0.0373389
366	SP	Ala	0.310955	0.0365771		0.204278	0.5	0.206722	0.705398		0.5	0.5	0.5	0.235166		0.248731	0.824351	0.850406	0.258423		0.336229	0.776906	0.418115
367	SP	Leu	0.0664392	0.116263	0.0654238	0.162045		0.128862	0.289388	0.101445	0.212562	0.0976024	0.190588	0.191488	0.110503	0.0367792	0.159569	0.217271	0.0661365	0.0974132	0.143673	0.108497	0.116263
368	SP	Val	0.238695	0.127882	0.293986	0.130225	0.127759	0.129075	0.145028		0.14134	0.133555	0.222671	0.16915	0.128732	0.159866	0.209757	0.171334	0.158261	0.1363	0.160482	0.150469	0.150469
369	SP	Leu	0.837296	0.719151	0.931585	0.868608		0.900928		0.22897	0.839857	0.900909	0.229447	0.5	0.686494	0.5	0.5	0.807547	0.929694		0.184927	0.5	0.719151
370	SP	Gln	0.5	0.5	0.752705	0.183416			0.786672	0.5		0.305595	0.5	0.5	0.5	0.5	0.67655	0.5	0.5	0.782165	0.5	0.5	0.5
371	SP	Tyr	0.09973		0.0705485	0.0728099	0.109558	0.0658017	0.0759129	0.0669323	0.0653918	0.0714046	0.0697792	0.133776	0.0661591	0.0709867	0.141112		0.067956	0.198045	0.0965389	0.0868614	0.0721072
372	SP	Leu	0.827925	0.859866	0.770292	0.738298		0.82122	0.5	0.214164	0.878184	0.890454	0.165718	0.5	0.834779	0.710998	0.723064	0.756086	0.858159		0.200639	0.751046	0.753566
373	SP	Arg	0.0982855	0.0976372	0.10425	0.227692	0.0987256	0.133451	0.187856	0.13343	0.0990571		0.106467	0.27102	0.0984343	0.0994736	0.271687	0.155697	0.0976918	0.101634	0.185564	0.0963173	0.10425
374	SP	Val	0.965375	0.5	0.899873	0.836729	0.5	0.934769	0.742114		0.917189	0.953137	0.5	0.922829	0.5	0.5	0.890737	0.675206	0.964229	0.932803		0.922828	0.895305
375	SP	Pro	0.5	0.154933	0.312538	0.261152		0.207839	0.662673	0.335222	0.159028	0.5	0.679977	0.5	0.159101		0.5	0.688631	0.26831		0.5	0.728046	0.5
376	SP	Leu	0.15404	0.0845228	0.142622	0.155324		0.192516	0.0334436	0.114779	0.202913	0.126681	0.0677714	0.144447	0.165501	0.0525353	0.128474	0.0342064	0.145106		0.0658266	0.132847	0.13066
377	SP	Val	0.864144	0.701938	0.860411	0.798909	0.230528	0.817954			0.756095	0.5	0.5	0.789582		0.5	0.722214	0.738584		0.890342	0.15138	0.810846	0.747339
378	SP	Asp	0.0334974	0.120739	0.130342	0.0339567	0.276939	0.00732636	0.104891	0.168857	0.098374	0.0664033	0.194712	0.5	0.194376	0.0796333	0.281826			0.0857573	0.19525	0.115976	0.118357
379	SP	Arg	0.0632743	0.0923055	0.0902492	0.0449321	0.115401	0.0494018	0.0415598	0.0360361	0.0680093		0.06648	0.117054	0.0824139	0.073507	0.112066	0.333091	0.0836375		0.0752119	0.0716357	0.0743594
380	SP	Ala	0.000523329	0.00094837	0.0348429	0.00223032	0.00185087	0.0631456	0.000426769	0.0319016	0.00138795	0.00112596	0.0956616	0.0969274			0.131194	0.0323427		0.000777096	0.0319222	0.0019621	0.00223032
381	SP	Thr	0.5	0.5	0.5	0.5	0.5	0.218665	0.197924	0.5	0.5	0.5	0.260721	0.700608			0.5	0.5	0.244515	0.5		0.5	0.5
383	SP	Leu	0.0651961	0.0386097	0.0680988	0.0636055		0.0632533	0.0372222	0.0329622	0.0361096	0.0325009	0.0322331	0.0657731	0.0760728	0.0352972	0.0963376	0.00427961	0.0859129	0.0494252		0.0329436	0.0440174
384	SP	Arg	0.151918	0.269109	0.126549	0.0959733	0.0640102	0.0644094	0.0947747	0.0962608	0.127158		0.190193	0.229345	0.0951391	0.5	0.226269	0.0973462	0.108611		0.130306	0.0955767	0.11758
385	SP	Ser	0.141886		0.136877	0.144085	0.13954	0.17594	0.266862	0.161142	0.16315	0.161066	0.133392	0.133725	0.187749	0.179172	0.5	0.0625853	0.109177		0.147538	0.113723	0.145812
386	SP	Thr	0.5	0.0979284	0.267151	0.5	0.172585	0.5	0.770037	0.336838	0.5		0.169455	0.5	0.167546		0.705454	0.803627	0.300912	0.701269		0.5	0.5
387	SP	Lys	0.00148141	0.0642412	0.00115401		0.0406362	0.0635463	0.181871	0.0118088	0.00173002	0.0326291	0.171342	0.158522	0.0664819	0.00113338	0.220949	0.204757	0.000603259	0.00243461	0.00358984	0.00325561	0.0326291
388	SP	Phe	0.0701955	0.0330041	0.0679154	0.0357439	0.0331356	0.0328465		0.0325831	0.0348679	0.0357439	0.0324009	0.193944	0.0318514	0.0356393	0.191009	0.0679335	0.0324487	0.103211	0.0696613	0.0384796	0.0357439
389	SP	Thr	0.00102535	0.00178656	0.0326369	0.00705186	0.0320242	0.00522378	0.127304	0.00137782	0.0390182	0.00112668	0.126882	0.132454	0.00222191		0.194608	0.161916	0.00899354	0.00481489	0.0327074	0.0347658	0.0320242
390	SP	Ile		0.857853	0.935952	0.819387	0.119777	0.865705	0.5	0.00305775	0.5	0.896651	0.253615	0.965283	0.5		0.922441	0.716627	0.994536	0.966043		0.961085	0.857853
391	SP	Tyr	0.120813	0.0358319	0.0430834	0.0629073	0.0787404	0.0342863	0.10377	0.0689815	0.102722	0.188458	0.224327	0.295196	0.0331504	0.117945	0.199229		0.0704744	0.221636	0.0674238	0.0415117	0.0787404
392	SP	Asn		0.00116572	0.000858039	0.00120094	0.0325864	0.0637726	0.0671071	0.00755233	0.00161913	0.000435263	0.158402	0.0966159	0.00101674	0.00070709	0.221139	0.0342944	0.0634525	0.00167012	0.0695248	0.0344821	0.0325864
393	SP	Asn		0.711686	0.725524	0.70216	0.5	0.5	0.660291	0.742972	0.757785	0.665876	0.5	0.5	0.707585		0.5	0.694491	0.5	0.5	0.5	0.5	0.580145
394	SP	Met	0.967825	0.899803	0.968117	0.902344	0.5	0.5	0.902977		0.5			0.769043	0.776875	0.5	0.783461	0.936752	0.936939	0.936219		0.934447	0.901074
395	SP	Phe	0.901293	0.87018	0.896542	0.90199	0.93305	0.90199			0.897695	0.901715	0.870099	0.813699	0.890265	0.823815	0.822044	0.788508	0.902213	0.902434		0.859186	0.896542
397	SP	Ala	0.751705	0.5	0.5	0.5	0.5	0.5	0.700332		0.802783	0.844255	0.5	0.208235			0.5	0.79533	0.764272		0.5	0.5	0.5
398	SP	Gly	0.916123			0.5	0.5	0.836125	0.897044	0.660123	0.801691	0.5	0.998368	0.916236		0.5	0.92026	0.765734		0.963402	0.860091	0.848875	0.8425
399	SP	Phe	0.5	0.129006	0.13256	0.138259	0.233717	0.138363		0.179717	0.177877	0.138787	0.237699	0.315874	0.130637	0.151535	0.264644	0.224133	0.165697	0.131935	0.201067	0.133796	0.165697
400	SP	His	0.00441623	0.0660671	0.00402522	0.096623	0.0660987	0.0649542	0.00625449	0.00817123	0.00840163	0.0344964	0.00497982	0.128261	0.0662954	0.00377825	0.191811	0.0975615	0.00546211	0.0357501	0.00368264		0.0344964
401	SP	Glu	0.000759274	0.000996798	0.00442693	0.00977355	0.0633172		0.0318239	0.0327756	0.0190917	0.00575733	0.0947769	0.0650146	0.00199756	0.000838131	0.157804	0.0322837	0.036756	0.0355029	0.000572205	0.095282	0.0318239
402	SP	Gly	0.135677	0.141954		0.154355	0.17704		0.5	0.301513	0.182943	0.13337	0.314096	0.5	0.165545	0.169618	0.5	0.5	0.0711424	0.5	0.212029	0.247092	0.197486
403	SP	Gly	0.00188312	0.00199264		0.0149386	0.00256136	0.000689566	0.0648126	0.00230125	0.00233784	0.00166291	0.159403	0.160439	0.0321628	0.00066489	0.175469	0.0655566		0.00167516	0.0342335	0.138921	0.00874999
404	SP	Arg	0.179501	0.217924	0.278251	0.27251	0.5	0.177254	0.5	0.317351	0.179882		0.251354	0.5	0.191502	0.5	0.5	0.5	0.292642	0.201856	0.5	0.191705	0.278251
405	SP	Asp		0.5		0.286894	0.701732	0.5	0.90537	0.5	0.26513	0.778658	0.5	0.892926	0.5	0.285463	0.851302	0.905064		0.833719	0.5	0.873858	0.5
406	SP	Ser	0.5		0.5	0.5	0.695177	0.5	0.5	0.5	0.5	0.5	0.290709	0.194305	0.5	0.297183	0.5	0.335265	0.5	0.5	0.694875	0.5	0.5
407	SP	Cys	0.99972			0.900125	0.960423	0.96198	0.999492	0.95758	0.999537	0.998205	0.935678		0.892534	0.999523	0.903797		0.968359	0.999485	0.995688	0.839536	0.965169
408	SP	Gln	0.5	0.166606	0.205973	0.237595	0.210036	0.223179	0.5	0.149808		0.228096	0.290006	0.5	0.181967	0.169807	0.5	0.5	0.163955	0.15815	0.216829	0.5	0.223179
409	SP	Gly	0.725354	0.752164		0.897086	0.205645	0.957894	0.21266		0.962793		0.209294	0.793714		0.88446	0.159462	0.962394	0.892125	0.919129	0.5	0.5	0.772939
410	SP	Asp	0.5	0.252388		0.870992	0.5		0.967866	0.5	0.916585	0.967756	0.5	0.894169	0.5	0.804483	0.817862			0.935021	0.790272	0.736028	0.797378
411	SP	Ser	0.807709			0.763748	0.835123	0.678233	0.871054	0.823982	0.334839	0.952361	0.867466	0.5	0.325749	0.728122	0.705447	0.794642	0.5	0.5	0.935406	0.877304	0.779195
413	SP	Gly	0.803967	0.283323		0.936772	0.948409	0.948409	0.959724	0.939139	0.955839	0.96085	0.786595	0.786595		0.5	0.661665	0.918289	0.902442	0.916751	0.960657	0.681425	0.91752
414	SP	Pro	0.999322		0.998507	0.998665	0.897836	0.997552	0.953942	0.816994	0.999329		0.961732	0.823097	0.929466	0.998589	0.847237	0.96801	0.998609		0.957739		0.964871
415	SP	His	0.5	0.734181	0.5	0.792073	0.68966	0.799204	0.77535	0.736118	0.841092	0.745137	0.76319	0.858418	0.703304	0.74143	0.892705	0.5	0.778084	0.807398	0.765906		0.76319
416	SP	Val	0.801122	0.5	0.827164	0.774367	0.5	0.760933	0.710376		0.5	0.840858	0.5	0.5	0.256187	0.5	0.784046	0.795176	0.79017	0.737484	0.200447	0.851634	0.737484
417	SP	Thr	0.5	0.306908	0.806215	0.312765	0.5	0.5	0.781811	0.5	0.734907	0.710959	0.5	0.858931	0.5		0.689383	0.928182	0.5	0.738867	0.5	0.882203	0.5
418	SP	Glu	0.00410146	0.00189891	0.0656173	0.00251541	0.0333869		0.0649671	0.0385727	0.00146377	0.00203422	0.00283891	0.113917	0.00445855	0.0340889	0.153052	0.102673	0.0199148	0.00924256	0.0363819	0.00678533	0.0199148
419	SP	Val	0.5	0.339636	0.5	0.5	0.101815	0.0958846	0.0258096		0.307092	0.5	0.163784	0.172071	0.0855868	0.5	0.160868	0.0608175	0.225679	0.199084	0.0492884	0.100779	0.172071
420	SP	Glu	0.042343	0.0334779	0.00154406		0.163101		0.161464	0.136694	0.0400234	0.0330543	0.191821	0.184321	0.0326192	0.066968	0.254829	0.160075	0.217175	0.133922	0.165068	0.0320957	0.135308
421	SP	Gly	0.000498503	0.0320262		0.0322603	0.101514	0.0318145	0.129793	0.141116	0.0324484	0.00136408	0.189994	0.162202	0.032074	0.0319884	0.228936	0.0951902	0.000493288	0.0688457	0.138528	0.126999	0.0688457
422	SP	Thr		0.5	0.823856	0.660939	0.28207	0.831357	0.5	0.5	0.783564	0.838131	0.5	0.75822	0.5		0.5	0.861269	0.855606	0.834736	0.28126	0.690153	0.675546
423	SP	Ser	0.160713		0.0914802	0.108225	0.034521	0.0993774	0.0355582	0.0640516	0.196632	0.0664276	0.148386	0.132261	0.033878	0.0980791	0.173676	0.0365262	0.138072	0.186498	0.163254	0.0340029	0.0993774
424	SP	Phe	0.997614		0.9607	0.99722		0.996791			0.964648	0.996852	0.924936	0.916854	0.963958	0.995146	0.783341	0.5	0.96502	0.955528	0.965096	0.924746	0.964303
425	SP	Leu	0.961328		0.864111	0.960915		0.961385		0.250977	0.839309	0.961328	0.192568	0.5	0.73389	0.5	0.793864	0.773968	0.961328	0.960172	0.163178	0.836591	0.836591
428	SP	Ile	0.795552	0.832532	0.93092	0.90454	0.5	0.925995		0.0697582	0.76324	0.932012	0.5	0.814384	0.5	0.5	0.791887	0.833794	0.92274	0.932437		0.5	0.804968
429	SP	Ile	0.5	0.5	0.846617	0.826344	0.335706	0.895012	0.5	0.187585	0.840373	0.864616	0.5	0.664661	0.318829	0.5	0.81999	0.710719	0.726885	0.898862		0.853978	0.710719
430	SP	Ser	0.16493		0.329953	0.5	0.5	0.5	0.757445	0.238689	0.5		0.668778		0.5		0.5	0.5	0.178422	0.685871	0.5	0.5	0.5
431	SP	Trp	0.224997	0.261569		0.130214	0.215093	0.119473	0.321465	0.205378	0.22706	0.280214	0.218551	0.195654	0.147233	0.113509		0.245885	0.209547	0.305462	0.185961	0.240564	0.216822
432	SP	Gly	0.909332	0.816239		0.935119	0.935208	0.903691	0.936173	0.903591	0.935966	0.936023	0.859734		0.284036	0.934876	0.5	0.936173	0.931308	0.5	0.936173	0.829098	0.92032
433	SP	Glu	0.207667	0.306054		0.225525	0.189819		0.5	0.172131		0.189587	0.171119	0.5	0.160191	0.128749	0.5	0.265675	0.195008	0.163522	0.335021	0.252211	0.207667
434	SP	Glu	0.0692252	0.0369988			0.063697		0.033279	0.134793	0.0690668	0.0330718	0.126914	0.172848	0.0672122	0.0336668	0.221278	0.0324754	0.0938573	0.0652494	0.126668	0.126466	0.0690668
435	SP	Cys	0.934236		0.869087	0.904235	0.796372	0.771374	0.965888	0.71324	0.933198		0.93474		0.697991	0.775772	0.785758	0.96555	0.806511	0.5	0.810302	0.7763	0.806511
436	SP	Ala	0.0697976	0.00410187	0.100911	0.165225	0.0658306		0.337364	0.0732731	0.265553	0.0952252	0.302155	0.281495		0.0709473	0.5	0.5	0.125407	0.0441465	0.2288	0.334417	0.145316
437	SP	Met	0.0317566	0.0317764	0.0318029	0.0637826	0.0633613	0.0322181	0.126943	0.0320963	0.0319372	0.126481		0.0950513	0.0326553	0.0630751	0.259865	0.163369	0.0665563	0.0319658	0.0953729	0.032412	0.0630751
438	SP	Lys	0.0995853	0.101135	0.192329		0.165079	0.0951652	0.226809	0.160421	0.100882	0.0998065	0.225956	0.307506	0.164885	0.13544	0.258464	0.235153	0.129936	0.130061	0.158237	0.188729	0.160421
439	SP	Gly	0.106669	0.0801257		0.111104	0.5	0.0336439	0.782024	0.770299	0.104133	0.191455	0.5	0.5	0.097749	0.101324	0.228839	0.84943	0.0401734	0.5	0.806891	0.5	0.228839
440	SP	Lys	0.136041	0.1347	0.124918		0.142627	0.074614	0.182465	0.228047		0.0643134	0.150016	0.314104	0.132709	0.145487	0.295498	0.160408	0.112236	0.169381	0.156537	0.132965	0.144057
441	SP	Tyr	0.698265	0.5	0.5	0.74093	0.297525	0.708603	0.285964	0.310863	0.667414	0.729515	0.203942	0.5	0.5	0.5	0.252818		0.730622	0.755559	0.266894		0.5
442	SP	Gly	0.873117	0.5		0.936313	0.5		0.5	0.5	0.966835	0.967209	0.966039	0.884622		0.836006	0.5	0.5	0.923261	0.966858	0.74808	0.855751	0.855751
443	SP	Ile	0.5	0.5	0.5	0.835959		0.934348	0.5	0.10703	0.881372	0.868448	0.5	0.90176	0.13401	0.240382	0.843174	0.808071	0.82944	0.935094		0.907005	0.818755
444	SP	Tyr	0.731414	0.704151	0.727046	0.801003	0.5	0.799192	0.333972	0.5	0.708895	0.763712	0.792386	0.5	0.68637	0.727285	0.5		0.782035	0.750785	0.5		0.71797
445	SP	Thr		0.214446	0.5	0.5	0.233215	0.5	0.755432	0.5	0.5	0.765224	0.833009	0.746914	0.272413		0.5	0.859664	0.672528	0.761457		0.739452	0.5
446	SP	Lys		0.5	0.5		0.326281	0.199826	0.5	0.5	0.33366	0.163503	0.699545	0.5	0.332459	0.5	0.5	0.5	0.5	0.739759	0.5	0.208178	0.5
447	SP	Val	0.997314	0.5	0.773909	0.964984	0.5		0.89803		0.993093	0.985801	0.5	0.894292	0.5	0.5	0.794201	0.996253	0.996102	0.997249	0.117446	0.823284	0.858788
448	SP	Ser	0.0546808		0.135766	0.14837	0.213434	0.234415		0.242399	0.15682	0.250406	0.5	0.234711	0.196522	0.199793	0.5		0.129182	0.245317	0.5	0.5	0.234415
449	SP	Arg	0.00810507	0.0416276	0.00822422	0.00307694	0.00912684	0.00394496	0.00188175	0.00873986			0.0970225	0.105273	0.0340688	0.0109243		0.0531065	0.00248247	0.0116873	0.00384304	0.0348501	0.00912684
450	SP	Tyr		0.828006	0.862648	0.903723	0.5	0.934973	0.180503	0.5	0.902687	0.965955	0.831623		0.720476	0.868533	0.664827		0.932979	0.964897	0.5		0.847135
451	SP	Val	0.114571	0.0357051	0.230333	0.0529198	0.035902	0.0978865			0.0988361	0.105075	0.0643581	0.149741	0.0377318	0.0363299	0.208007	0.032633	0.17995	0.202923	0.033055	0.110672	0.0983613
452	SP	Asn		0.0415612	0.0341425	0.0455632	0.0352646	0.0369868	0.133002	0.0712543	0.069923	0.0348508	0.0664498	0.192817	0.0365534	0.157836	0.258701	0.132032	0.101145	0.0411597	0.0691231	0.0689059	0.0689059
453	SP	Trp	0.827436	0.871809	0.821397	0.896216	0.308041	0.896216	0.23474	0.908529	0.764729	0.896246	0.5		0.727716	0.795905		0.322854	0.85895	0.755728	0.834393	0.5	0.808651
454	SP	Ile		0.772528	0.928249	0.924333	0.151319	0.963978	0.259037	0.14933	0.95341	0.965461	0.316134	0.824712	0.5	0.767571	0.834706	0.835924	0.963446	0.965093		0.878153	0.835315
455	SP	Lys	0.0653385	0.0636205	0.0981555		0.128239	0.00181365	0.103114	0.104745	0.0736888	0.033534	0.158099	0.161934	0.0643469	0.0650958	0.193625	0.133599	0.0702201	0.0668418	0.0651884	0.0636601	0.0702201
456	SP	Glu	0.0633834	0.0368294	0.064145	0.00441322	0.095899		0.0958721	0.0362804	0.00414231	0.00239342	0.159234	0.161021	0.0644509	0.0634459	0.192888	0.0960814	0.0668878	0.0661606	0.0321551	0.0642062	0.0642062
457	SP	Lys	0.5	0.0402463	0.0689273		0.0649088	0.0515608	0.137205	0.0719369	0.0821582	0.0338499	0.0702806	0.211848	0.0788969	0.0670669	0.233391	0.165521	0.212461	0.224983	0.0679775	0.0724185	0.0724185
458	SP	Thr	0.103058	0.14204	0.184791		0.0957772	0.173419	0.0993857	0.0859159	0.125937	0.148521	0.0666037	0.258208	0.0936288		0.163514	0.154134	0.151037	0.24541	0.0786565	0.221604	0.145281
459	SP	Lys	0.00230962	0.00275221	0.00656298		0.064359	0.00489137	0.0663585	0.105091	0.0418918	0.0656315	0.126771	0.129559	0.00143477	0.033389	0.161731	0.0724397	0.032731	0.0105592	0.0981505	0.0635151	0.0635151
460	SP	Leu	0.0673127	0.0695163	0.094798	0.0948714		0.0945075	0.100006	0.0969649	0.0972086	0.0946863	0.0960293	0.157849	0.0686207	0.0950924	0.219826	0.102709	0.0968515	0.0947567	0.0649482	0.18906	0.0950924
